# Supplementary material for: Comparative Genome-Wide Alternative Splicing Analysis between Preadipocytes and Adipocytes
Source: Genes (Basel). 2024 May 18;15(5):640. doi: 10.3390/genes15050640 (PMC11121090; doi:10.3390/genes15050640)
Supplement: Supplementary file 1 [file genes-15-00640-s001.zip]

Archive with 2 entries (2 files):
- Table S1. Primer.pdf
- Table S2. Alternative Splicing genes.xlsx
