# Supplementary material for: Comparative Genome-Wide Alternative Splicing Analysis between Preadipocytes and Adipocytes
Source: Genes (Basel). 2024 May 18;15(5):640. doi: 10.3390/genes15050640 (PMC11121090; doi:10.3390/genes15050640)
Supplement: Supplementary file 1 [file genes-15-00640-s001.zip › Table S2. Alternative Splicing genes.xlsx]

## Sheet: A3SS
GeneID	geneSymbol	chr	strand	longExonStart_0base	longExonEnd	shortES	shortEE	flankingES	flankingEE	IJC_SAMPLE_1	SJC_SAMPLE_1	IJC_SAMPLE_2	SJC_SAMPLE_2	IncFormLen	SkipFormLen	PValue	FDR	IncLevel1	IncLevel2	IncLevelDifference
ATG9A	NA	chrNC_037329.1	-	107176329	107176519	107176329	107176491	107177244	107177309	5,0,14	0,3,8	0,0,1	16,8,76	177	149	7.77662e-05	0.0032513	1.0,0.0,0.596	0.0,0.0,0.011	0.528
MAPK11	NA	chrNC_037332.1	-	119630321	119630400	119630321	119630361	119630823	119630903	31,39,36	0,0,2	49,57,19	8,4,6	188	149	2.88589e-05	0.00150111	1.0,1.0,0.934	0.829,0.919,0.715	0.157
CCDC14	NA	chrNC_037328.1	-	68306473	68306615	68306473	68306612	68308874	68309373	5,22,25	0,0,1	33,23,24	3,10,7	152	149	3.21272e-06	0.000301728	1.0,1.0,0.961	0.915,0.693,0.771	0.194
ZNF7	NA	chrNC_037341.1	+	335807	336067	335953	336067	334133	334260	0,3,0	2,5,5	6,4,7	2,6,1	295	149	0.000217821	0.00681901	0.0,0.233,0.0	0.602,0.252,0.78	-0.467
CARF	NA	chrNC_037329.1	+	91242762	91242892	91242780	91242892	91235147	91235323	0,2,0	10,23,3	4,6,4	1,1,1	167	149	1.26388e-12	1.88634e-09	0.0,0.072,0.0	0.781,0.843,0.781	-0.778
PRR19	NA	chrNC_037345.1	-	50975494	50977196	50975494	50976119	50977652	50977683	16,14,11	4,2,1	5,9,9	0,0,0	1226	149	8.35458e-08	1.76543e-05	0.327,0.46,0.572	1.0,1.0,1.0	-0.547
SECISBP2	NA	chrNC_037335.1	-	88776026	88776232	88776026	88776194	88777794	88777876	13,34,40	0,0,0	11,10,21	4,6,0	187	149	8.38636e-05	0.00337551	1.0,1.0,1.0	0.687,0.57,1.0	0.248
MOV10	NA	chrNC_037330.1	-	30626762	30626914	30626762	30626837	30627054	30627246	12,6,2	14,39,39	1,0,0	84,67,111	226	149	6.32779e-06	0.000486233	0.361,0.092,0.033	0.008,0.0,0.0	0.159
USP40	NA	chrNC_037330.1	-	113174905	113176782	113174905	113175358	113177005	113177100	417303392	3,6,14	578424469	32,25,24	1573	149	0.000345573	0.00990155	0.929,0.827,0.726	0.631,0.616,0.649	0.195
BRAT1	NA	chrNC_037352.1	-	40665563	40665936	40665563	40665907	40666391	40666539	5,1,5	0,0,0	3,5,5	5,0,9	178	149	5.56574e-06	0.000448042	1.0,1.0,1.0	0.334,1.0,0.317	0.45
COL16A1	NA	chrNC_037329.1	+	122019157	122019304	122019178	122019304	122018925	122019006	9,0,6	25,3,7	0,0,4	12,28,63	170	149	0.000155429	0.00548455	0.24,0.0,0.429	0.0,0.0,0.053	0.205
C13H20orf194	NA	chrNC_037340.1	+	51883956	51884044	51883959	51884044	51876956	51876993	12,20,28	0,0,1	34,56,27	9,7,3	152	149	2.37938e-05	0.0013635	1.0,1.0,0.965	0.787,0.887,0.898	0.131
KLHL18	NA	chrNC_037349.1	-	52322637	52322875	52322637	52322860	52324376	52324513	0,0,0	1,4,7	3,6,1	6,0,4	164	149	3.23619e-05	0.00160905	0.0,0.0,0.0	0.312,1.0,0.185	-0.499
ZGRF1	NA	chrNC_037333.1	+	13031347	13031462	13031350	13031462	13028731	13028875	16,12,36	0,0,2	64,63,32	16,6,7	152	149	2.71292e-05	0.00147165	1.0,1.0,0.946	0.797,0.911,0.818	0.14
CHST3	NA	chrNC_037355.1	+	28083717	28084621	28084255	28084621	28082708	28082831	171223442	11,0,12	284219237	0,0,1	687	149	4.21482e-06	0.000365393	0.771,1.0,0.889	1.0,1.0,0.981	-0.107
CHST3	NA	chrNC_037355.1	+	28083717	28084621	28084255	28084621	28082708	28082862	203300569	48,29,29	371373318	0,18,13	687	149	0.000203968	0.00657137	0.478,0.692,0.81	1.0,0.818,0.841	-0.226
TPM1	NA	chrNC_037337.1	-	47002935	47004068	47002935	47002998	47005563	47005681	337892908	26,30,32	61625262228	5,50,22	1219	149	2.18831e-06	0.000224202	0.613,0.784,0.776	0.938,0.861,0.925	-0.184
CDV3	NA	chrNC_037328.1	-	135867528	135869933	135867528	135869470	135871087	135871247	275341497	371446420	887841665	437562516	612	149	8.56559e-07	0.000128486	0.153,0.157,0.224	0.331,0.267,0.239	-0.101
CWF19L2	NA	chrNC_037342.1	+	16137005	16137112	16137008	16137112	16117566	16117660	19,29,16	0,0,0	44,48,37	8,1,8	152	149	1.8631e-05	0.0011453	1.0,1.0,1.0	0.844,0.979,0.819	0.119
MYO9B	NA	chrNC_037334.1	-	5891704	5891746	5891704	5891743	5891852	5892026	4,14,30	0,1,0	39,14,60	7,0,17	152	149	2.14063e-05	0.00124784	1.0,0.932,1.0	0.845,1.0,0.776	0.104
SULT1A1	NA	chrNC_037352.1	-	26125869	26126054	26125869	26126050	26127361	26127500	145295221	0,86,60	83,88,92	1,1,0	153	149	3.0849e-10	1.49001e-07	1.0,0.77,0.782	0.988,0.988,1.0	-0.141
RHOT2	NA	chrNC_037352.1	+	574769	574872	574818	574872	573945	573989	16,18,25	41,51,74	1,13,8	100,69,32	198	149	0.000133959	0.00503241	0.227,0.21,0.203	0.007,0.124,0.158	0.117
LOC107133166	NA	chrNC_037342.1	+	43892140	43893180	43893058	43893180	43885199	43885336	25,11,7	1,1,4	3,0,2	4,5,3	1067	149	3.13968e-05	0.00158437	0.777,0.606,0.196	0.095,0.0,0.085	0.466
NPR3	NA	chrNC_037347.1	-	40922032	40922120	40922032	40922117	40924619	40924755	7,1,6	0,0,0	9,39,51	5,11,16	152	149	1.71524e-06	0.000199973	1.0,1.0,1.0	0.638,0.777,0.758	0.276
APBB2	NA	chrNC_037333.1	-	59724331	59724415	59724331	59724412	59725199	59725287	76,61,10	0,3,0	44,16,58	1,12,6	152	149	0.000203813	0.00657137	1.0,0.952,1.0	0.977,0.567,0.905	0.168
CELF1	NA	chrNC_037342.1	-	77296638	77296794	77296638	77296791	77297164	77297293	41,21,39	40,38,61	22,26,15	73,99,54	152	149	7.92593e-05	0.0032513	0.501,0.351,0.385	0.228,0.205,0.214	0.197
PGGHG	NA	chrNC_037338.1	+	82961790	82968478	82966935	82968478	82961504	82961716	213,74,105	0,2,1	179129174	9,8,11	5294	149	0.000210702	0.00672059	1.0,0.51,0.747	0.359,0.312,0.308	0.426
LOC101905509	NA	chrNC_037330.1	-	118103142	118105694	118103142	118105427	118105934	118106025	104,36,69	0,0,0	133165214	25,9,13	416	149	2.53419e-09	9.52012e-07	1.0,1.0,1.0	0.656,0.868,0.855	0.207
LOC101905509	NA	chrNC_037330.1	-	118103142	118105844	118103142	118105427	118105934	118106025	158,74,109	0,0,0	203238326	25,9,13	566	149	1.25451e-09	5.30189e-07	1.0,1.0,1.0	0.681,0.874,0.868	0.192
PPP1R12C	NA	chrNC_037345.1	+	62308452	62308538	62308455	62308538	62308281	62308342	63,91,45	5,43,25	46,44,27	48,45,24	152	149	0.000323085	0.00933633	0.925,0.675,0.638	0.484,0.489,0.524	0.247
CACNA2D1	NA	chrNC_037331.1	+	38618550	38618622	38618565	38618622	38612266	38612341	9,9,5	51,30,35	6,10,3	126126157	164	149	0.000306165	0.00892365	0.138,0.214,0.115	0.041,0.067,0.017	0.114
SLC38A10	NA	chrNC_037346.1	+	51475850	51476021	51475853	51476021	51472869	51472989	35,79,34	0,1,0	81,62,81	13,12,2	152	149	2.18735e-06	0.000224202	1.0,0.987,1.0	0.859,0.835,0.975	0.106
SPATA6L	NA	chrNC_037335.1	+	39904006	39904203	39904129	39904203	39903242	39903277	1,4,5	0,0,1	5,1,8	2,0,5	272	149	0.000274235	0.00806251	1.0,1.0,0.733	0.578,1.0,0.467	0.229
ZC3H7B	NA	chrNC_037332.1	+	112487407	112487544	112487410	112487544	112482448	112482534	0,2,0	22,21,10	3,3,11	25,13,23	152	149	3.68378e-05	0.00177926	0.0,0.085,0.0	0.105,0.184,0.319	-0.174
EXOC7	NA	chrNC_037346.1	+	55562499	55562788	55562603	55562788	55561175	55561241	10,14,4	93,46,71	1,5,3	153115114	253	149	8.53964e-05	0.00339677	0.06,0.152,0.032	0.004,0.025,0.015	0.067
FKTN	NA	chrNC_037335.1	+	95384403	95384531	95384407	95384531	95382854	95382988	42,81,79	10,10,1	88,82,162	5,0,0	153	149	7.43828e-05	0.0031834	0.804,0.887,0.987	0.945,1.0,1.0	-0.089
CYB561D1	NA	chrNC_037330.1	-	33946855	33948113	33946855	33947371	33953033	33953625	10,13,1	0,0,0	10,4,14	4,1,1	891	149	8.05582e-06	0.000592102	1.0,1.0,1.0	0.295,0.401,0.701	0.534
VPS9D1	NA	chrNC_037345.1	-	14584818	14585639	14584818	14585344	14585896	14586345	2,0,2	5,2,0	4,2,2	0,0,0	444	149	1.66274e-06	0.000199973	0.118,0.0,1.0	1.0,1.0,1.0	-0.627
VPS9D1	NA	chrNC_037345.1	-	14584818	14585675	14584818	14585344	14585896	14586345	4,1,2	5,2,0	7,8,2	0,0,0	480	149	2.06831e-05	0.00124784	0.199,0.134,1.0	1.0,1.0,1.0	-0.556
SRRM1	NA	chrNC_037329.1	-	128277153	128279136	128277153	128277324	128279425	128279548	597670499	42,59,96	350536463	150166155	1961	149	1.4843e-07	2.95202e-05	0.519,0.463,0.283	0.151,0.197,0.185	0.244
CENPT	NA	chrNC_037345.1	-	35343214	35343323	35343214	35343305	35348478	35349163	0,0,3	23,23,17	19,9,5	37,21,28	167	149	2.30578e-06	0.000229289	0.0,0.0,0.136	0.314,0.277,0.137	-0.197
PTRH1	NA	chrNC_037338.1	-	98394158	98394291	98394158	98394258	98394733	98394953	0,3,1	8,55,24	11,11,5	38,31,36	182	149	5.08902e-05	0.00235698	0.0,0.043,0.033	0.192,0.225,0.102	-0.148
ZFAND2A	NA	chrNC_037352.1	+	41669996	41670938	41670869	41670938	41667780	41667912	16,90,116	1,0,11	116,81,91	0,1,0	1022	149	8.8769e-05	0.00348986	0.7,1.0,0.606	1.0,0.922,1.0	-0.205
ANKS6	NA	chrNC_037335.1	-	63802090	63802277	63802090	63802274	63811115	63811285	1,5,2	0,3,0	4,3,3	6,11,19	152	149	0.00019	0.00642391	1.0,0.62,1.0	0.395,0.211,0.134	0.627
GCLC	NA	chrNC_037350.1	+	7023874	7023981	7023877	7023981	7023719	7023801	50,47,59	0,0,1	87,73,27	18,3,1	152	149	1.14088e-05	0.000771465	1.0,1.0,0.983	0.826,0.96,0.964	0.078
BBX	NA	chrNC_037328.1	+	52418552	52418750	52418630	52418750	52410444	52410504	113,91,95	0,2,0	85163141	4,19,13	227	149	3.53322e-08	8.53272e-06	1.0,0.968,1.0	0.933,0.849,0.877	0.103
CABIN1	NA	chrNC_037344.1	+	71362252	71362440	71362362	71362440	71361753	71361832	9,10,14	0,1,0	11,5,11	7,5,5	259	149	3.32892e-08	8.53272e-06	1.0,0.852,1.0	0.475,0.365,0.559	0.484
CABIN1	NA	chrNC_037344.1	+	71362276	71362440	71362362	71362440	71361753	71361832	22,17,13	0,1,0	25,14,27	7,5,5	235	149	9.3736e-07	0.000132051	1.0,0.915,1.0	0.694,0.64,0.774	0.269
PRPF40A	NA	chrNC_037329.1	+	43521646	43521750	43521658	43521750	43521374	43521489	26,80,57	97224196	113,156,85	206251170	161	149	9.32373e-05	0.00362339	0.199,0.248,0.212	0.337,0.365,0.316	-0.12
EPN2	NA	chrNC_037346.1	-	34126171	34126364	34126171	34126361	34127035	34127128	1,2,0	26,2,19	23,8,13	20,8,17	152	149	3.98541e-06	0.000354597	0.036,0.495,0.0	0.53,0.495,0.428	-0.307
CLUH	NA	chrNC_037346.1	-	23593607	23593712	23593607	23593709	23593808	23594032	34,35,22	0,5,1	18,21,50	15,9,7	152	149	0.000129678	0.0049263	1.0,0.873,0.956	0.541,0.696,0.875	0.239
GRK2	NA	chrNC_037356.1	+	45207188	45207302	45207191	45207302	45206951	45207088	46,67,45	0,3,0	60,64,68	2,14,5	152	149	0.000217598	0.00681901	1.0,0.956,1.0	0.967,0.818,0.93	0.08
REEP4	NA	chrNC_037335.1	-	69453119	69453284	69453119	69453255	69453657	69453771	0,0,1	32,47,164	24,4,12	223,222,84	178	149	1.61815e-05	0.00104077	0.0,0.0,0.005	0.083,0.015,0.107	-0.067
WDR11	NA	chrNC_037353.1	+	40855997	40856101	40856000	40856101	40855512	40855708	73120105	0,0,0	97113100	11,9,2	152	149	7.02585e-05	0.00304544	1.0,1.0,1.0	0.896,0.925,0.98	0.066
TSC22D1	NA	chrNC_037339.1	-	14768104	14769844	14768104	14769797	14770697	14770844	0,0,1	1,2,1	1,4,7	3,0,6	196	149	6.60709e-05	0.00290111	0.0,0.0,0.432	0.202,1.0,0.47	-0.413
USP19	NA	chrNC_037349.1	+	50900958	50901261	50900961	50901261	50900744	50900878	28,24,35	0,3,0	28,10,26	3,7,8	152	149	2.50474e-05	0.00138829	1.0,0.887,1.0	0.901,0.583,0.761	0.214
EBF3	NA	chrNC_037353.1	-	49158430	49158628	49158430	49158520	49159010	49159199	22,10,5	9,9,3	3,0,3	11,4,10	257	149	2.12697e-05	0.00124784	0.586,0.392,0.491	0.137,0.0,0.148	0.395
CD151	NA	chrNC_037356.1	-	50539624	50539873	50539624	50539843	50540525	50540589	28,60,31	31,66,39	16,14,32	48,85,103	179	149	3.03416e-08	8.53272e-06	0.429,0.431,0.398	0.217,0.121,0.205	0.238
PPP6R2	NA	chrNC_037332.1	+	119749152	119749324	119749155	119749324	119748755	119748877	9,3,2	18,7,2	7,11,9	1,6,1	152	149	0.000195461	0.00654312	0.329,0.296,0.495	0.873,0.642,0.898	-0.431
HEATR5A	NA	chrNC_037348.1	-	41906959	41907120	41906959	41907117	41911449	41911624	90,39,33	6,0,3	29,74,130	6,30,22	152	149	9.92835e-06	0.000699328	0.936,1.0,0.915	0.826,0.707,0.853	0.155
LOC101904042	NA	chrNC_037354.1	-	25059557	25059782	25059557	25059702	25059927	25060048	41,11,13	0,1,0	56,23,19	25,9,7	229	149	1.3851e-10	1.10047e-07	1.0,0.877,1.0	0.593,0.624,0.638	0.341
LLGL1	NA	chrNC_037346.1	-	34410353	34410564	34410353	34410451	34413604	34413769	18,6,8	93,44,55	2,2,0	82,60,63	262	149	2.09393e-06	0.000224202	0.099,0.072,0.076	0.014,0.019,0.0	0.071
MICAL1	NA	chrNC_037336.1	+	40701313	40701619	40701340	40701619	40701140	40701211	31,26,63	0,0,0	156173154	17,12,16	176	149	8.74058e-07	0.000128486	1.0,1.0,1.0	0.886,0.924,0.891	0.1
RPUSD3	NA	chrNC_037349.1	+	16884857	16885684	16885228	16885684	16881857	16881981	24,27,7	0,1,1	15,27,20	5,2,4	520	149	0.000233274	0.00710541	1.0,0.886,0.667	0.462,0.795,0.589	0.236
HNRNPA1	NA	chrNC_037332.1	-	25779618	25781851	25779618	25779694	25782086	25782152	212037788084	99,90,179	866586736862	97,134,79	2306	149	6.17784e-06	0.000485751	0.58,0.731,0.745	0.852,0.807,0.849	-0.151
CPSF6	NA	chrNC_037332.1	-	44555922	44567301	44555922	44560706	44567381	44567571	176517961278	258238261	8021124934	328332168	6744	149	1.81296e-06	0.000204321	0.131,0.143,0.098	0.051,0.07,0.109	0.047
LOC104975004	NA	chrNC_037346.1	+	22120372	22120650	22120376	22120650	22118141	22118323	5,4,10	0,2,0	0,4,0	7,18,8	153	149	1.67377e-12	1.88634e-09	1.0,0.661,1.0	0.0,0.178,0.0	0.828
LOC104974444	NA	chrNC_037343.1	-	44284901	44285139	44284901	44285102	44286539	44286598	4,23,46	0,7,11	22,50,23	27,38,30	186	149	0.000157014	0.00548455	1.0,0.725,0.77	0.395,0.513,0.38	0.402
LOC104974444	NA	chrNC_037343.1	-	44284901	44286147	44284901	44285102	44286539	44286598	71166190	0,7,11	94306173	27,38,30	1194	149	4.8724e-05	0.002288	1.0,0.747,0.683	0.303,0.501,0.418	0.403
FAM84B	NA	chrNC_037341.1	+	13921340	13925812	13921400	13925812	13920348	13920840	20,15,4	0,0,0	7,18,12	11,7,4	209	149	2.36424e-10	1.33225e-07	1.0,1.0,1.0	0.312,0.647,0.681	0.453
SOGA3	NA	chrNC_037336.1	+	23783734	23785377	23784178	23785377	23781148	23782240	2,17,25	0,0,1	32,14,35	4,4,3	593	149	2.82687e-05	0.00149338	1.0,1.0,0.863	0.668,0.468,0.746	0.327
SLX4	NA	chrNC_037352.1	-	2978251	2979068	2978251	2978860	2979183	2979321	46,33,29	3,0,0	37,24,14	4,6,5	357	149	2.95984e-05	0.00151625	0.865,1.0,1.0	0.794,0.625,0.539	0.302
NR2C1	NA	chrNC_037332.1	-	24719970	24721840	24719970	24721831	24724169	24724275	144172105	0,0,6	120139141	16,9,9	158	149	1.01721e-05	0.000701876	1.0,1.0,0.943	0.876,0.936,0.937	0.065
USP11	NA	chrNC_037357.1	+	85612036	85612179	85612061	85612179	85611590	85611721	1,0,3	153112161	4,20,12	230137159	174	149	5.44595e-05	0.00248821	0.006,0.0,0.016	0.015,0.111,0.061	-0.055
LOC101909083	NA	chrNC_037340.1	+	57499316	57502079	57500715	57502079	57498542	57498682	13,8,20	3,2,3	6,6,14	0,0,0	1548	149	1.62743e-10	1.10047e-07	0.294,0.278,0.391	1.0,1.0,1.0	-0.679
PNPLA8	NA	chrNC_037331.1	-	49628348	49629500	49628348	49629363	49633049	49633189	132,127,94	3,0,0	102106124	12,7,0	286	149	0.00015735	0.00548455	0.958,1.0,1.0	0.816,0.888,1.0	0.085
SLC25A44	NA	chrNC_037330.1	-	14581902	14582030	14581902	14582025	14586894	14587539	30,58,61	1,0,6	51,29,31	9,9,17	154	149	1.64116e-06	0.000199973	0.967,1.0,0.908	0.846,0.757,0.638	0.211
RCBTB2	NA	chrNC_037339.1	-	18263596	18263747	18263596	18263704	18263975	18264131	161180122	20,14,12	163237107	0,1,8	192	149	7.08869e-07	0.000119834	0.862,0.909,0.888	1.0,0.995,0.912	-0.083
CFAP36	NA	chrNC_037338.1	+	38240600	38240710	38240660	38240710	38237417	38237520	64108139	96142183	155155105	134,110,83	209	149	0.000141399	0.00519642	0.322,0.352,0.351	0.452,0.501,0.474	-0.134
CAPRIN2	NA	chrNC_037332.1	+	78835526	78835709	78835586	78835709	78833999	78834168	12,10,10	0,1,0	4,6,5	5,13,0	209	149	7.80486e-06	0.000586405	1.0,0.877,1.0	0.363,0.248,1.0	0.422
CAPRIN2	NA	chrNC_037332.1	+	78835529	78835709	78835586	78835709	78833999	78834168	16,16,9	0,1,0	12,9,5	5,13,0	206	149	5.41884e-06	0.000446856	1.0,0.92,1.0	0.634,0.334,1.0	0.317
NCOR1	NA	chrNC_037346.1	+	33421472	33421682	33421475	33421682	33419326	33419554	27,9,19	0,0,0	25,19,29	2,3,11	152	149	1.07199e-06	0.000144976	1.0,1.0,1.0	0.925,0.861,0.721	0.164
STK11	NA	chrNC_037334.1	+	43667694	43667896	43667838	43667896	43665633	43665761	54,50,31	119216168	20,32,24	222253159	293	149	0.000154902	0.00548455	0.187,0.105,0.086	0.044,0.06,0.071	0.068
TMCC1	NA	chrNC_037349.1	+	55994007	55994708	55994436	55994708	55990057	55990113	44,29,64	0,0,0	49,41,36	3,8,0	578	149	2.46883e-05	0.00138829	1.0,1.0,1.0	0.808,0.569,1.0	0.208
NCOA4	NA	chrNC_037355.1	-	44041149	44041296	44041149	44041293	44042467	44042576	0,0,1	20,19,17	10,7,18	39,17,17	152	149	5.61632e-09	1.89888e-06	0.0,0.0,0.055	0.201,0.288,0.509	-0.314
VPS52	NA	chrNC_037350.1	-	7444106	7444178	7444106	7444174	7444367	7444443	0,10,6	51,35,53	0,0,0	68,69,61	153	149	7.98161e-05	0.0032513	0.0,0.218,0.099	0.0,0.0,0.0	0.106
KIRREL1	NA	chrNC_037330.1	-	12277467	12277642	12277467	12277594	12278464	12278592	4,7,8	15,8,10	46,43,94	18,12,53	197	149	0.000225097	0.00698212	0.168,0.398,0.377	0.659,0.73,0.573	-0.34
RBM26	NA	chrNC_037339.1	-	54460860	54460992	54460860	54460983	54461689	54461854	79,72,42	8,4,7	82,90,66	29,21,17	158	149	0.000175117	0.00604154	0.903,0.944,0.85	0.727,0.802,0.785	0.128
ZNF462	NA	chrNC_037335.1	+	96673055	96673342	96673238	96673342	96671310	96671475	30,5,11	0,0,4	23,8,14	10,5,22	332	149	0.000104549	0.00401682	1.0,1.0,0.552	0.508,0.418,0.222	0.468
YIPF1	NA	chrNC_037330.1	+	92381235	92382067	92381906	92382067	92370498	92370629	142161158	78,132,82	176194124	63,74,33	820	149	0.000152498	0.00548455	0.249,0.181,0.259	0.337,0.323,0.406	-0.126
EMC10	NA	chrNC_037345.1	+	56618605	56618692	56618642	56618692	56617737	56617831	92,37,153	6,2,16	146131104	4,0,0	186	149	8.94026e-06	0.000643128	0.925,0.937,0.885	0.967,1.0,1.0	-0.073
GIMAP8	NA	chrNC_037331.1	+	112855213	112855862	112855461	112855862	112849049	112849197	67,89,92	25,10,8	320,83,108	10,5,5	397	149	0.000239809	0.00723923	0.501,0.77,0.812	0.923,0.862,0.89	-0.197
LOC104973431	NA	chrNC_037338.1	-	74989130	74989348	74989130	74989236	74989923	74990029	15,27,24	4,4,15	35,22,18	1,3,0	261	149	0.000178822	0.00610703	0.682,0.794,0.477	0.952,0.807,1.0	-0.269
SIK2	NA	chrNC_037342.1	+	22031390	22031725	22031504	22031725	22030018	22030142	3,0,0	63,8,31	8,6,11	37,14,63	263	149	1.49526e-05	0.00099127	0.026,0.0,0.0	0.109,0.195,0.09	-0.123
RBM42	NA	chrNC_037345.1	+	46359775	46359951	46359796	46359951	46359631	46359697	164229165	0,0,0	222263243	15,24,0	170	149	2.44802e-06	0.000236479	1.0,1.0,1.0	0.928,0.906,1.0	0.055
IDNK	NA	chrNC_037335.1	+	76836968	76837460	76837373	76837460	76834202	76834335	38,18,28	0,0,2	44,14,11	6,3,1	554	149	0.000138142	0.0051325	1.0,1.0,0.79	0.664,0.557,0.747	0.274
PCNX3	NA	chrNC_037356.1	+	43797377	43797565	43797485	43797565	43796326	43797033	33,10,19	0,0,0	28,15,24	2,5,3	257	149	2.74221e-05	0.00147165	1.0,1.0,1.0	0.89,0.635,0.823	0.217
SMAD7	NA	chrNC_037351.1	-	48619655	48619730	48619655	48619727	48625403	48625457	13,23,20	0,0,1	5,21,21	5,3,6	152	149	4.64351e-06	0.000392492	1.0,1.0,0.951	0.495,0.873,0.774	0.27
OLFML2B	NA	chrNC_037330.1	+	7561682	7561908	7561724	7561908	7555303	7555480	124,25,20	1,0,2	32,60,101	0,5,21	191	149	5.57256e-05	0.00251211	0.99,1.0,0.886	1.0,0.903,0.79	0.061
PHF14	NA	chrNC_037331.1	+	19263970	19264739	19264539	19264739	19206205	19206323	22,42,30	67,54,93	9,20,12	92,76,112	718	149	3.44138e-05	0.00168628	0.064,0.139,0.063	0.02,0.052,0.022	0.057
SCAP	NA	chrNC_037349.1	+	52259253	52259776	52259256	52259776	52259055	52259171	0,1,0	38,19,44	7,0,13	13,19,41	152	149	1.55465e-06	0.000199973	0.0,0.049,0.0	0.345,0.0,0.237	-0.178
ZMYM4	NA	chrNC_037330.1	-	110375195	110375314	110375195	110375311	110381598	110381743	48,48,29	9,4,5	25,37,35	0,0,2	152	149	5.69938e-05	0.00253548	0.839,0.922,0.85	1.0,1.0,0.945	-0.111
PRPF4B	NA	chrNC_037350.1	-	50084038	50086621	50084038	50086614	50087137	50087183	30,34,12	8,0,5	12,24,12	11,15,19	156	149	7.92922e-05	0.0032513	0.782,1.0,0.696	0.51,0.604,0.376	0.329
PRELID3A	NA	chrNC_037351.1	+	42868154	42870072	42868557	42870072	42867242	42867345	0,0,2	4,7,15	7,8,10	8,9,5	552	149	4.02769e-07	7.56535e-05	0.0,0.0,0.035	0.191,0.194,0.351	-0.234
PRELID3A	NA	chrNC_037351.1	+	42868557	42878355	42876207	42878355	42867242	42867345	189145246	0,0,1	332253335	2,6,0	7799	149	0.000261561	0.00775735	1.0,1.0,0.825	0.76,0.446,1.0	0.206
PRELID3A	NA	chrNC_037351.1	+	42869646	42878355	42876207	42878355	42867242	42867345	143,96,176	0,0,1	267167269	2,6,0	6710	149	0.000256655	0.00767921	1.0,1.0,0.796	0.748,0.382,1.0	0.222
PRELID3A	NA	chrNC_037351.1	+	42870070	42878355	42876207	42878355	42867242	42867345	137,77,124	0,0,1	206125236	2,6,0	6286	149	0.00020408	0.00657137	1.0,1.0,0.746	0.709,0.331,1.0	0.235
THG1L	NA	chrNC_037334.1	+	69322303	69322473	69322307	69322473	69321230	69321407	67,46,58	4,1,4	69,57,52	18,13,8	153	149	4.20818e-05	0.00200392	0.942,0.978,0.934	0.789,0.81,0.864	0.13
ASNS	NA	chrNC_037331.1	-	15145253	15145527	15145253	15145525	15275258	15275332	1,1,0	5,17,43	7,2,3	0,20,10	151	149	0.000228349	0.00701862	0.165,0.055,0.0	1.0,0.09,0.228	-0.366
FLNB	NA	chrNC_037349.1	-	43149072	43150291	43149072	43149339	43151998	43152121	223,63,67	72,18,40	195142303	145128298	1101	149	1.63149e-05	0.00104077	0.295,0.321,0.185	0.154,0.131,0.121	0.132
RTCA	NA	chrNC_037330.1	-	43032466	43032625	43032466	43032610	43034314	43034415	10,24,18	229133257	3,4,0	285310159	164	149	1.17304e-08	3.60549e-06	0.038,0.141,0.06	0.009,0.012,0.0	0.073
RTCA	NA	chrNC_037330.1	-	43032466	43032688	43032466	43032625	43034314	43034415	0,2,12	10,21,15	11,12,9	0,1,0	212	149	1.88738e-15	6.38123e-12	0.0,0.063,0.36	1.0,0.894,1.0	-0.824
REV1	NA	chrNC_037338.1	-	4562516	4562625	4562516	4562622	4567739	4567856	25,14,28	0,0,0	20,23,16	1,11,3	152	149	5.7103e-07	0.000101613	1.0,1.0,1.0	0.951,0.672,0.839	0.179
KIFC2	NA	chrNC_037341.1	-	475794	475909	475794	475849	476024	476102	0,12,0	5,4,1	5,6,12	0,0,0	209	149	3.81661e-08	8.60265e-06	0.0,0.681,0.0	1.0,1.0,1.0	-0.773
TRIQK	NA	chrNC_037341.1	+	71366024	71366106	71366027	71366106	71324979	71325134	76,67,57	9,10,0	53,45,34	7,24,20	152	149	0.000199776	0.00657137	0.892,0.868,1.0	0.881,0.648,0.625	0.202
HCFC1	NA	chrNC_037357.1	-	37165624	37166198	37165624	37166069	37166699	37166863	0,0,3	5,5,12	14,5,10	1,6,4	278	149	8.45828e-07	0.000128486	0.0,0.0,0.118	0.882,0.309,0.573	-0.549
HCFC1	NA	chrNC_037357.1	-	37165624	37166201	37165624	37166069	37166699	37166863	4,0,3	5,5,12	24,8,29	1,6,4	281	149	3.36006e-06	0.000307037	0.298,0.0,0.117	0.927,0.414,0.794	-0.573
SMURF1	NA	chrNC_037352.1	+	37258210	37258295	37258219	37258295	37256734	37256936	10,13,11	0,1,0	16,20,27	5,7,4	158	149	1.7387e-05	0.00108862	1.0,0.925,1.0	0.751,0.729,0.864	0.194

## Sheet: A5SS
GeneID	geneSymbol	chr	strand	longExonStart_0base	longExonEnd	shortES	shortEE	flankingES	flankingEE	IJC_SAMPLE_1	SJC_SAMPLE_1	IJC_SAMPLE_2	SJC_SAMPLE_2	IncFormLen	SkipFormLen	PValue	FDR	IncLevel1	IncLevel2	IncLevelDifference
FBXL12	NA	chrNC_037334.1	-	14414752	14414923	14414850	14414923	14412209	14412286	23,9,12	0,0,0	9,14,7	7,8,0	247	149	3.21063e-07	4.39857e-05	1.0,1.0,1.0	0.437,0.514,1.0	0.35
MTF2	NA	chrNC_037330.1	-	50356064	50356150	50356068	50356150	50352168	50352264	2,0,0	51,27,33	10,5,0	37,29,18	153	149	5.58925e-05	0.00233047	0.037,0.0,0.0	0.208,0.144,0.0	-0.105
MBD5	NA	chrNC_037329.1	-	47729299	47730325	47729998	47730325	47727401	47727610	18,27,6	1,3,8	8,14,26	0,0,0	848	149	3.56109e-09	6.83018e-07	0.76,0.613,0.116	1.0,1.0,1.0	-0.504
AP1B1	NA	chrNC_037344.1	-	68600453	68601133	68600978	68601133	68598718	68599761	15,28,17	0,7,3	15,10,33	22,13,34	674	149	0.000149703	0.00478552	1.0,0.469,0.556	0.131,0.145,0.177	0.524
ABCA10	NA	chrNC_037346.1	+	61404533	61405046	61404533	61404674	61407225	61407305	0,0,11	195,60,38	7,16,2	22,13,31	521	149	2.30329e-05	0.00120151	0.0,0.0,0.076	0.083,0.26,0.018	-0.095
USP4	NA	chrNC_037349.1	+	50788460	50790136	50788460	50788555	50790489	50790579	97,91,89	0,0,0	135,72,123	5,2,1	1730	149	0.00019451	0.00601727	1.0,1.0,1.0	0.699,0.756,0.914	0.21
RUM1	NA	chrNC_037340.1	-	77683265	77685708	77685572	77685708	77678775	77680845	9,12,22	3,2,5	10,7,2	0,0,0	2456	149	6.4837e-14	1.24357e-10	0.154,0.267,0.211	1.0,1.0,1.0	-0.789
TBC1D32	NA	chrNC_037336.1	+	29826572	29826734	29826572	29826670	29830853	29831031	112111135	0,1,2	149221167	4,8,18	213	149	5.83547e-05	0.00233176	1.0,0.987,0.979	0.963,0.951,0.866	0.062
PPOX	NA	chrNC_037330.1	-	8329771	8330157	8330022	8330157	8328708	8328899	98333259	10,46,39	140207111	6,0,0	400	149	2.43694e-13	2.33703e-10	0.785,0.729,0.712	0.897,1.0,1.0	-0.224
CHST3	NA	chrNC_037355.1	+	28082708	28082862	28082708	28082831	28084255	28084327	64,42,50	11,0,12	18,41,35	0,0,1	180	149	8.70431e-06	0.00069562	0.828,1.0,0.775	1.0,1.0,0.967	-0.121
KRIT1	NA	chrNC_037331.1	-	9567383	9567903	9567410	9567903	9562297	9562401	3,8,7	5,1,2	4,5,7	0,0,0	176	149	0.000122457	0.00418457	0.337,0.871,0.748	1.0,1.0,1.0	-0.348
SETD5	NA	chrNC_037349.1	-	17133176	17133415	17133326	17133415	17130373	17132983	0,6,1	104,44,42	17,12,9	44,44,54	299	149	2.76891e-07	4.08521e-05	0.0,0.064,0.012	0.161,0.12,0.077	-0.094
REXO5	NA	chrNC_037352.1	+	18556302	18556663	18556302	18556591	18556769	18556914	28,10,25	0,0,0	49,16,11	5,19,8	221	149	9.11638e-10	1.9428e-07	1.0,1.0,1.0	0.869,0.362,0.481	0.429
GFPT1	NA	chrNC_037338.1	-	67753885	67753998	67753890	67753998	67748032	67748158	25,4,12	287280180	4,1,2	159233211	154	149	0.000285851	0.00818303	0.078,0.014,0.061	0.024,0.004,0.009	0.039
SC5D	NA	chrNC_037342.1	+	31876258	31876761	31876258	31876527	31882307	31882524	14,2,20	74,48,46	37,24,24	87,20,25	383	149	4.30104e-05	0.00187486	0.069,0.016,0.145	0.142,0.318,0.272	-0.167
NR4A2	NA	chrNC_037329.1	+	39902728	39902892	39902728	39902817	39903783	39903986	17,1,5	0,0,0	4,25,24	3,13,0	224	149	2.30989e-05	0.00120151	1.0,1.0,1.0	0.47,0.561,1.0	0.323
ZNF131	NA	chrNC_037347.1	-	31580003	31580266	31580043	31580266	31579383	31579522	3,4,0	3,8,1	2,3,3	0,2,0	189	149	0.00012785	0.00418457	0.441,0.283,0.0	1.0,0.542,1.0	-0.606
CSNK1A1	NA	chrNC_037334.1	-	60866320	60866469	60866356	60866469	60856705	60859395	7631078954	222,350,94	679815717	360332283	185	149	5.72848e-05	0.00233176	0.735,0.713,0.891	0.603,0.664,0.671	0.134
SEMA4C	NA	chrNC_037338.1	-	2822170	2822326	2822177	2822326	2821790	2821853	1,11,1	12,28,20	0,0,0	14,34,4	156	149	2.85452e-05	0.00136874	0.074,0.273,0.046	0.0,0.0,0.0	0.131
SPTBN1	NA	chrNC_037338.1	+	37379249	37382877	37379249	37379313	37383646	37383885	266318031992	115,80,65	159813911781	179,82,159	3713	149	1.60827e-06	0.00017137	0.482,0.475,0.552	0.264,0.405,0.31	0.177
UPF1	NA	chrNC_037334.1	-	4349557	4349675	4349590	4349675	4349309	4349408	4,3,0	61,15,37	13,7,34	37,10,92	182	149	9.68081e-07	0.000109798	0.051,0.141,0.0	0.223,0.364,0.232	-0.209
TRIP12	NA	chrNC_037329.1	-	117852203	117852363	117852206	117852363	117850251	117850405	36,23,15	144,100,92	19,13,25	224229187	152	149	9.46254e-05	0.00336095	0.197,0.184,0.138	0.077,0.053,0.116	0.091
ZHX3	NA	chrNC_037340.1	-	69896815	69896932	69896828	69896932	69835164	69838137	1,1,1	45,32,26	7,4,11	40,23,33	162	149	5.36257e-06	0.000467519	0.02,0.028,0.034	0.139,0.138,0.235	-0.143
LOC101905509	NA	chrNC_037330.1	-	118105603	118106025	118105934	118106025	118103142	118105427	152,65,96	0,0,0	172185295	25,9,13	480	149	6.64808e-10	1.82157e-07	1.0,1.0,1.0	0.681,0.865,0.876	0.193
POGK	NA	chrNC_037330.1	-	2068295	2068970	2068723	2068970	2067931	2068065	28,33,38	1,3,1	52,39,42	12,14,12	577	149	1.89848e-05	0.0011379	0.879,0.74,0.908	0.528,0.418,0.475	0.369
STYX	NA	chrNC_037337.1	-	11459596	11459657	11459632	11459657	11444888	11444921	9,5,4	0,5,3	2,1,0	2,10,1	185	149	0.000275314	0.0080008	1.0,0.446,0.518	0.446,0.075,0.0	0.481
ARHGAP22	NA	chrNC_037355.1	-	42856589	42856766	42856637	42856766	42836424	42836692	5,3,2	4,0,4	19,3,9	1,0,0	197	149	0.000104241	0.00363517	0.486,1.0,0.274	0.935,1.0,1.0	-0.392
TRPC4	NA	chrNC_037339.1	+	23965970	23966835	23965970	23966041	24027288	24027692	10,3,1	0,0,0	13,15,28	0,3,8	943	149	3.09953e-06	0.000297244	1.0,1.0,1.0	1.0,0.441,0.356	0.401
RTEL1	NA	chrNC_037340.1	-	54057368	54057602	54057534	54057602	54057142	54057289	38,38,89	5,7,13	97,100,59	0,2,0	315	149	5.44418e-10	1.74032e-07	0.782,0.72,0.764	1.0,0.959,1.0	-0.231
PKD2L1	NA	chrNC_037353.1	-	21262734	21263267	21262819	21263267	21261863	21261965	3,3,13	0,0,0	2,0,1	5,1,0	234	149	0.000318932	0.00899577	1.0,1.0,1.0	0.203,0.0,1.0	0.599
PARD3	NA	chrNC_037340.1	+	18862019	18862120	18862019	18862081	18863231	18863276	15,33,26	0,0,1	48,22,31	12,8,0	188	149	9.15848e-06	0.000702639	1.0,1.0,0.954	0.76,0.685,1.0	0.17
PARD3	NA	chrNC_037340.1	+	18862019	18862168	18862019	18862081	18863231	18863276	27,51,60	0,0,1	82,48,34	12,8,0	236	149	4.564e-06	0.000416846	1.0,1.0,0.974	0.812,0.791,1.0	0.124
PARD3	NA	chrNC_037340.1	+	18862019	18862171	18862019	18862081	18863231	18863276	62,95,105	0,0,1	100,82,108	12,8,0	239	149	1.53569e-05	0.00101567	1.0,1.0,0.985	0.839,0.865,1.0	0.094
LZTS3	NA	chrNC_037340.1	+	52032788	52033008	52032788	52032967	52033540	52034011	8,5,8	0,0,0	17,8,18	14,0,6	190	149	1.17221e-07	1.87359e-05	1.0,1.0,1.0	0.488,1.0,0.702	0.27
P4HA2	NA	chrNC_037334.1	+	22185734	22185880	22185734	22185871	22194261	22194361	303516569	0,63,60	447723631	51116115	158	149	0.000374691	0.00984461	1.0,0.885,0.899	0.892,0.855,0.838	0.066
ARMCX6	NA	chrNC_037357.1	+	50626211	50626291	50626211	50626287	50626574	50628254	0,0,8	2,2,4	7,11,3	0,1,1	153	149	9.69862e-06	0.000711399	0.0,0.0,0.661	1.0,0.915,0.745	-0.666
FTSJ1	NA	chrNC_037357.1	+	86602093	86602271	86602093	86602258	86602519	86602589	0,0,0	72,95,87	16,0,5	94,89,48	162	149	5.05362e-05	0.00215397	0.0,0.0,0.0	0.135,0.0,0.087	-0.074
ATF6B	NA	chrNC_037350.1	+	27255418	27255531	27255418	27255498	27255641	27255720	18,5,5	47,25,18	1,2,5	34,42,30	182	149	0.000363466	0.00968232	0.239,0.141,0.185	0.024,0.038,0.12	0.128
PDCD6	NA	chrNC_037347.1	-	71787342	71789754	71789709	71789754	71784392	71784502	237144141	0,1,0	140133233	4,1,5	2516	149	2.64152e-05	0.00129908	1.0,0.895,1.0	0.675,0.887,0.734	0.2
HNRNPH1	NA	chrNC_037334.1	+	1700939	1701029	1700939	1700999	1701698	1701791	201367391	32,22,30	333415226	67,91,34	179	149	1.82618e-05	0.00112988	0.839,0.933,0.916	0.805,0.791,0.847	0.082
TFCP2	NA	chrNC_037332.1	+	28659218	28659340	28659218	28659328	28659779	28659922	42,52,53	21,4,3	48,56,50	0,0,1	161	149	8.11728e-07	0.000103793	0.649,0.923,0.942	1.0,1.0,0.979	-0.155
TRIP4	NA	chrNC_037337.1	-	45611573	45613312	45613220	45613312	45594276	45594382	72266237	107145160	302377394	162184132	1796	149	0.000261559	0.00771801	0.053,0.132,0.109	0.134,0.145,0.198	-0.061
FAM219A	NA	chrNC_037335.1	-	75774650	75774750	75774701	75774750	75771219	75771322	6,2,4	20,0,3	7,7,1	0,1,0	200	149	2.45927e-05	0.00124129	0.183,1.0,0.498	1.0,0.839,1.0	-0.386
GPATCH4	NA	chrNC_037330.1	+	14233958	14234072	14233958	14234036	14236161	14236298	0,0,0	13,5,22	13,3,2	67,23,26	185	149	3.56991e-05	0.00163026	0.0,0.0,0.0	0.135,0.095,0.058	-0.096
UFD1	NA	chrNC_037344.1	-	72706310	72707000	72706952	72707000	72705704	72705786	640600701	19,28,37	818686599	6,14,14	791	149	2.04578e-05	0.00115406	0.864,0.801,0.781	0.963,0.902,0.89	-0.103
GPAM	NA	chrNC_037353.1	-	32725224	32725488	32725357	32725488	32723993	32724116	25,0,2	23,18,2	0,1,0	20,15,4	282	149	1.96028e-05	0.00113934	0.365,0.0,0.346	0.0,0.034,0.0	0.226
CCNQ	NA	chrNC_037357.1	-	36822897	36823150	36822901	36823150	36821205	36821396	0,5,10	7,1,8	4,10,4	0,1,0	153	149	2.90304e-06	0.000293054	0.0,0.83,0.549	1.0,0.907,1.0	-0.509
LOC101904042	NA	chrNC_037354.1	-	25059557	25060048	25059927	25060048	25059145	25059249	97,45,47	0,1,0	275,92,99	4,6,5	519	149	0.000353156	0.00967646	1.0,0.928,1.0	0.952,0.815,0.85	0.104
MTFR2	NA	chrNC_037336.1	-	74250188	74250638	74250208	74250638	74249071	74249184	0,0,0	11,3,34	11,5,5	58,30,40	169	149	7.81616e-06	0.0006518	0.0,0.0,0.0	0.143,0.128,0.099	-0.123
LYN	NA	chrNC_037341.1	+	23195882	23196019	23195882	23195956	23199635	23199681	0,0,0	12,1,5	6,2,4	1,5,1	212	149	2.67434e-08	4.66308e-06	0.0,0.0,0.0	0.808,0.219,0.738	-0.588
TRIM24	NA	chrNC_037331.1	+	102254943	102255212	102254943	102255110	102261138	102261312	19,36,26	4,11,19	56,69,47	1,10,0	251	149	1.48789e-05	0.00101567	0.738,0.66,0.448	0.971,0.804,1.0	-0.31
ELOVL1	NA	chrNC_037330.1	+	102651000	102651093	102651000	102651070	102652798	102652858	51,28,77	0,0,4	154,74,56	19,9,12	172	149	1.00145e-05	0.000711399	1.0,1.0,0.943	0.875,0.877,0.802	0.13
LOC100847171	NA	chrNC_037328.1	-	79582082	79582390	79582330	79582390	79580392	79580943	21,24,17	5,3,0	5,5,12	0,0,0	397	149	0.000325679	0.00905293	0.612,0.75,1.0	1.0,1.0,1.0	-0.213
PABPC4	NA	chrNC_037330.1	+	106504156	106504276	106504156	106504228	106504958	106505089	151,88,144	0,1,0	235235255	42,41,5	197	149	5.28544e-12	3.37916e-09	1.0,0.985,1.0	0.809,0.813,0.975	0.129
PLD3	NA	chrNC_037345.1	+	49720026	49720243	49720026	49720221	49720751	49720883	12,6,18	128,50,44	40,26,64	58,50,147	171	149	4.17612e-05	0.00186274	0.076,0.095,0.263	0.375,0.312,0.275	-0.176
BOLA2B	NA	chrNC_037352.1	+	26126553	26131881	26126553	26126870	26131970	26132068	173117282366	4,19,18	14891590984	0,0,0	5160	149	1.00387e-10	4.81356e-08	0.926,0.724,0.791	1.0,1.0,1.0	-0.186
DOT1L	NA	chrNC_037334.1	+	21359602	21359665	21359602	21359637	21365234	21365290	38,56,59	0,6,10	82,38,53	0,0,0	177	149	2.31782e-05	0.00120151	1.0,0.887,0.832	1.0,1.0,1.0	-0.094
HUWE1	NA	chrNC_037357.1	-	90975516	90975644	90975561	90975644	90974248	90974345	25,16,21	2,3,3	28,36,41	27,13,20	194	149	0.000128722	0.00418457	0.906,0.804,0.843	0.443,0.68,0.612	0.273
ZNF829	NA	chrNC_037345.1	+	47217911	47218217	47217911	47218053	47218873	47218947	12,8,16	0,2,4	9,8,2	10,13,7	313	149	1.66665e-05	0.00106554	1.0,0.656,0.656	0.3,0.227,0.12	0.555
ZNF829	NA	chrNC_037345.1	+	47217911	47218284	47217911	47218053	47218873	47218947	6,14,29	0,2,4	22,14,5	10,13,7	380	149	0.000198499	0.0060432	1.0,0.733,0.74	0.463,0.297,0.219	0.498
PARP9	NA	chrNC_037328.1	-	66981283	66981425	66981391	66981425	66978598	66979449	0,1,0	23,25,14	9,19,0	4,37,40	257	149	8.9743e-05	0.00324768	0.0,0.023,0.0	0.566,0.229,0.0	-0.257
LOC100849865	NA	chrNC_037352.1	+	13264006	13266112	13264006	13264190	13266262	13266407	43,47,15	0,0,1	16,47,35	0,13,2	2071	149	6.88242e-05	0.00264009	1.0,1.0,0.519	1.0,0.206,0.557	0.252
GRB10	NA	chrNC_037331.1	+	5254405	5254607	5254405	5254587	5285112	5285269	3,2,3	0,0,0	3,0,1	0,4,3	169	149	8.92862e-05	0.00324768	1.0,1.0,1.0	1.0,0.0,0.227	0.591
NRP2	NA	chrNC_037329.1	+	94114537	94114573	94114537	94114558	94142237	94142288	14,0,13	31,37,20	0,0,1	23,21,39	164	149	9.73182e-07	0.000109798	0.291,0.0,0.371	0.0,0.0,0.023	0.213
FAM217B	NA	chrNC_037340.1	-	56606535	56607797	56607087	56607797	56606168	56606280	10,0,9	0,5,6	3,20,19	0,2,0	701	149	0.000124418	0.00418457	1.0,0.0,0.242	1.0,0.68,1.0	-0.479
C21H15orf40	NA	chrNC_037348.1	-	23263346	23264117	23263899	23264117	23262534	23262661	60100126	10,41,51	39,77,29	36,54,42	702	149	0.000160284	0.00503974	0.56,0.341,0.344	0.187,0.232,0.128	0.233
SPHK2	NA	chrNC_037345.1	+	55266650	55267077	55266650	55266886	55268199	55268668	25,11,12	12,1,5	23,7,1	0,0,0	340	149	8.46462e-10	1.9428e-07	0.477,0.828,0.513	1.0,1.0,1.0	-0.394
SPHK2	NA	chrNC_037345.1	+	55266650	55267368	55266650	55266886	55268199	55268668	28,24,17	12,1,5	37,15,13	0,0,0	631	149	4.93728e-10	1.74032e-07	0.355,0.85,0.445	1.0,1.0,1.0	-0.45
SPHK2	NA	chrNC_037345.1	+	55266650	55267368	55266650	55267077	55268199	55268668	19,15,5	16,2,0	15,8,12	1,0,0	440	149	3.51351e-05	0.00163026	0.287,0.717,1.0	0.836,1.0,1.0	-0.277
BTBD1	NA	chrNC_037348.1	+	25044647	25044822	25044647	25044794	25045315	25047183	0,1,10	289263398	13,18,13	292198238	177	149	6.60356e-05	0.00258482	0.0,0.003,0.021	0.036,0.071,0.044	-0.042
PPCDC	NA	chrNC_037348.1	-	33673230	33673496	33673327	33673496	33671877	33672959	0,2,6	15,31,125	3,8,13	30,44,33	246	149	0.000361579	0.00968232	0.0,0.038,0.028	0.057,0.099,0.193	-0.094
PRR5	NA	chrNC_037332.1	+	115318414	115318550	115318414	115318477	115320017	115320964	265309224	4,2,4	304295211	18,19,6	222	149	7.57037e-05	0.00284705	0.978,0.99,0.974	0.919,0.912,0.959	0.051
PIGG	NA	chrNC_037333.1	-	117745066	117745366	117745084	117745366	117743415	117743873	8,12,18	36,36,35	22,16,23	16,21,8	167	149	0.000232756	0.00697541	0.165,0.229,0.315	0.551,0.405,0.72	-0.322

## Sheet: RI
GeneID	geneSymbol	chr	strand	riExonStart_0base	riExonEnd	upstreamES	upstreamEE	downstreamES	downstreamEE	IJC_SAMPLE_1	SJC_SAMPLE_1	IJC_SAMPLE_2	SJC_SAMPLE_2	IncFormLen	SkipFormLen	PValue	FDR	IncLevel1	IncLevel2	IncLevelDifference
TBCEL	NA	chrNC_037342.1	+	31648678	31650453	31648678	31648875	31650399	31650453	44,45,28	0,0,1	35,33,73	7,0,5	1673	149	5.32328e-05	0.00160586	1.0,1.0,0.714	0.308,1.0,0.565	0.28
CMTM4	NA	chrNC_037345.1	-	34356359	34364653	34356359	34358040	34364492	34364653	915679608	3,0,7	95615741614	0,1,0	6601	149	0.000249788	0.00525717	0.873,1.0,0.662	1.0,0.973,1.0	-0.146
2024-03-07	NA	chrNC_037329.1	-	36579465	36584901	36579465	36583380	36584787	36584901	800980494	630508550	325770537	539820552	1556	149	0.00037064	0.00729194	0.108,0.156,0.079	0.055,0.083,0.085	0.04
PNLDC1	NA	chrNC_037336.1	+	96083351	96084019	96083351	96083451	96083843	96084019	12,4,10	0,1,1	0,3,9	5,5,4	541	149	2.01605e-06	0.000152044	1.0,0.524,0.734	0.0,0.142,0.383	0.578
PNLDC1	NA	chrNC_037336.1	+	96086308	96090957	96086308	96089005	96089324	96090957	3,4,11	0,0,0	7,1,12	0,7,3	468	149	3.10531e-05	0.00121076	1.0,1.0,1.0	1.0,0.044,0.56	0.465
AIFM2	NA	chrNC_037355.1	-	26345864	26347584	26345864	26346131	26347409	26347584	626387697	226133293	1228817986	270222195	1427	149	1.11733e-05	0.00063199	0.224,0.233,0.199	0.322,0.278,0.346	-0.097
TTC14	NA	chrNC_037328.1	-	86375306	86376432	86375306	86375416	86375852	86376432	148258176	29,6,5	190172136	1,0,3	585	149	3.34464e-05	0.00121076	0.565,0.916,0.9	0.98,1.0,0.92	-0.173
TFE3	NA	chrNC_037357.1	-	87117523	87117949	87117523	87117628	87117703	87117949	2,0,1	34,33,26	13,2,9	49,41,51	224	149	0.000190474	0.00441996	0.038,0.0,0.025	0.15,0.031,0.105	-0.074
TPM1	NA	chrNC_037337.1	-	47021441	47021893	47021441	47021567	47021767	47021893	593946472	34,4,12	52315811189	34,156,76	349	149	2.72448e-09	1.23283e-06	0.882,0.99,0.944	0.868,0.812,0.87	0.089
SLC4A2	NA	chrNC_037331.1	+	113650153	113650688	113650153	113650407	113650518	113650688	39,9,7	116,40,43	14,5,15	129,77,132	260	149	0.000461649	0.00888919	0.162,0.114,0.085	0.059,0.036,0.061	0.068
ASPH	NA	chrNC_037341.1	-	27013600	27016497	27013600	27014737	27016103	27016497	509863042898	75,25,14	183216851782	6,1,7	1515	149	0.000261547	0.00537954	0.87,0.961,0.953	0.968,0.994,0.962	-0.047
GRK4	NA	chrNC_037333.1	-	115787146	115787522	115787146	115787237	115787422	115787522	8,2,2	0,0,0	9,2,6	0,7,2	334	149	0.000232502	0.00525717	1.0,1.0,1.0	1.0,0.113,0.572	0.438
ESD	NA	chrNC_037339.1	-	16738415	16740733	16738415	16738493	16740684	16740733	300400478	245150188	416736524	143223105	2340	149	1.86928e-05	0.000939832	0.072,0.145,0.139	0.156,0.174,0.241	-0.072
PUM3	NA	chrNC_037335.1	+	42023285	42024097	42023285	42023327	42023955	42024097	0,0,2	16,7,4	2,7,16	3,10,8	777	149	1.66619e-06	0.000137082	0.0,0.0,0.087	0.113,0.118,0.277	-0.14
LGALS4	NA	chrNC_037345.1	-	48541532	48545546	48541532	48541737	48543462	48545546	74,81,93	0,3,12	35,17,34	1,0,0	1874	149	0.000180284	0.0042936	1.0,0.682,0.381	0.736,1.0,1.0	-0.224
ANKRD46	NA	chrNC_037341.1	+	63839688	63841742	63839688	63839854	63841363	63841742	277827662579	56,58,90	238326632013	13,31,22	1658	149	4.23959e-08	7.67366e-06	0.817,0.811,0.72	0.943,0.885,0.892	-0.124
ADAR	NA	chrNC_037330.1	+	15975480	15976913	15975480	15975762	15975849	15976913	85,60,72	0,1,1	112,67,80	14,0,10	236	149	8.85638e-06	0.000534335	1.0,0.974,0.978	0.835,1.0,0.835	0.094
CDC42BPB	NA	chrNC_037348.1	-	67627922	67628180	67627922	67628007	67628082	67628180	0,0,2	63,28,40	7,4,18	105,47,113	224	149	0.000165554	0.00404935	0.0,0.0,0.032	0.042,0.054,0.096	-0.053
LOC101905509	NA	chrNC_037330.1	-	118103142	118106025	118103142	118105427	118105934	118106025	163,98,155	0,0,0	308325479	25,9,13	656	149	6.29173e-09	1.89801e-06	1.0,1.0,1.0	0.737,0.891,0.893	0.16
POGK	NA	chrNC_037330.1	-	2067931	2068970	2067931	2068065	2068723	2068970	28,43,51	1,3,1	69,42,34	12,14,12	807	149	8.79423e-06	0.000534335	0.838,0.726,0.904	0.515,0.356,0.343	0.418
IQANK1	NA	chrNC_037341.1	-	1008242	1008500	1008242	1008297	1008360	1008500	54,51,46	50,42,20	32,30,46	8,9,7	212	149	0.000112605	0.0029728	0.432,0.46,0.618	0.738,0.701,0.822	-0.25
NDUFAF3	NA	chrNC_037349.1	-	50969529	50970895	50969529	50970621	50970820	50970895	12,41,65	1,0,7	15,15,35	12,9,7	348	149	3.96392e-05	0.00128374	0.837,1.0,0.799	0.349,0.416,0.682	0.396
LOC104969719	NA	chrNC_037355.1	-	29678137	29679205	29678137	29678779	29679045	29679205	455477195	8,32,23	209204185	24,49,36	415	149	1.38781e-05	0.000738803	0.953,0.843,0.753	0.758,0.599,0.649	0.181
NOSIP	NA	chrNC_037345.1	-	55993269	55994109	55993269	55993375	55993936	55994109	151278227	279410512	156,151,77	534554295	710	149	1.27996e-06	0.000115836	0.102,0.125,0.085	0.058,0.054,0.052	0.049
PDLIM7	NA	chrNC_037334.1	-	38990017	38990659	38990017	38990136	38990628	38990659	142174274	116133233	201260128	349292265	641	149	5.34589e-07	6.04753e-05	0.222,0.233,0.215	0.118,0.171,0.101	0.093
MAPK12	NA	chrNC_037332.1	-	119618817	119621373	119618817	119620268	119621199	119621373	52,51,49	16,13,21	93,104,63	11,8,7	1080	149	2.80063e-05	0.00117994	0.31,0.351,0.244	0.538,0.642,0.554	-0.276
LOC107132793	NA	chrNC_037336.1	+	95339639	95341356	95339639	95340702	95341271	95341356	58,55,64	4,17,9	40,39,71	1,0,3	718	149	0.000108739	0.0029728	0.751,0.402,0.596	0.892,1.0,0.831	-0.325
CLK4	NA	chrNC_037334.1	-	39756695	39760857	39756695	39756918	39760790	39760857	126325992280	19,5,2	111320781506	2,0,1	4021	149	0.000120697	0.0030342	0.711,0.951,0.977	0.954,1.0,0.982	-0.099
WDR11	NA	chrNC_037353.1	+	40894476	40895165	40894476	40894574	40895019	40895165	51,56,24	117,86,83	24,14,22	112157119	594	149	1.07166e-06	0.000107762	0.099,0.14,0.068	0.051,0.022,0.044	0.063
CD151	NA	chrNC_037356.1	-	50539624	50540589	50539624	50539873	50540525	50540589	209451354	0,33,15	183551320	3,0,4	801	149	3.22515e-05	0.00121076	1.0,0.718,0.814	0.919,1.0,0.937	-0.108
NEXN	NA	chrNC_037330.1	-	66740715	66743220	66740715	66742766	66742862	66743220	111,77,66	3,1,0	171336356	5,36,35	245	149	3.73257e-06	0.000259844	0.957,0.979,1.0	0.954,0.85,0.861	0.09
TARDBP	NA	chrNC_037343.1	-	42598626	42600849	42598626	42598906	42599640	42600849	412428464	10,15,9	547670577	3,1,2	883	149	6.31179e-08	9.52028e-06	0.874,0.828,0.897	0.969,0.991,0.98	-0.114
LOC101904042	NA	chrNC_037354.1	-	25059557	25060048	25059557	25059702	25059927	25060048	57,30,26	0,1,0	168,33,59	25,9,7	374	149	1.30321e-08	2.94852e-06	1.0,0.923,1.0	0.728,0.594,0.771	0.277
LOC101907250	NA	chrNC_037335.1	+	53471962	53472650	53471962	53472257	53472548	53472650	4,6,8	10,1,3	20,6,12	0,0,0	440	149	3.16835e-12	2.86736e-09	0.119,0.67,0.475	1.0,1.0,1.0	-0.579
FBXW5	NA	chrNC_037338.1	-	105984056	105984976	105984056	105984272	105984791	105984976	14,21,28	11,7,5	13,7,11	24,22,21	668	149	2.36305e-05	0.00112556	0.221,0.401,0.555	0.108,0.066,0.105	0.299
SOGA3	NA	chrNC_037336.1	+	23781148	23785377	23781148	23782240	23784178	23785377	18,25,36	0,0,1	42,43,114	4,4,3	2087	149	3.78549e-05	0.00128374	1.0,1.0,0.72	0.428,0.434,0.731	0.376
GRINA	NA	chrNC_037341.1	-	828036	828417	828036	828237	828304	828417	15,18,31	127,128,71	6,10,3	129,71,161	216	149	2.86835e-05	0.00117994	0.075,0.088,0.231	0.031,0.089,0.013	0.087
SETD4	NA	chrNC_037328.1	-	148316034	148318585	148316034	148316328	148318437	148318585	321264230	6,5,2	272244294	0,0,0	2258	149	3.71502e-07	4.80299e-05	0.779,0.777,0.884	1.0,1.0,1.0	-0.187
YTHDF3	NA	chrNC_037341.1	+	28166155	28166641	28166155	28166312	28166613	28166641	14,18,6	5,5,2	12,10,4	27,8,16	450	149	2.66271e-05	0.00117994	0.481,0.544,0.498	0.128,0.293,0.076	0.342
CIRBP	NA	chrNC_037334.1	+	43709388	43711828	43709388	43709456	43709804	43711828	44,97,70	48139185	24,44,35	149113116	497	149	0.00011497	0.0029728	0.216,0.173,0.102	0.046,0.105,0.083	0.086
LOC101907487	NA	chrNC_037348.1	+	46109287	46109911	46109287	46109459	46109695	46109911	8,4,4	3,4,0	1,10,3	0,0,0	385	149	9.77049e-05	0.00276322	0.508,0.279,1.0	1.0,1.0,1.0	-0.404
LOC101903752	NA	chrNC_037341.1	+	35446225	35447783	35446225	35446372	35446936	35447783	10,3,5	0,1,0	1,8,19	1,6,3	713	149	3.97178e-05	0.00128374	1.0,0.385,1.0	0.173,0.218,0.57	0.475
PRSS53	NA	chrNC_037352.1	-	27197217	27197483	27197217	27197310	27197424	27197483	8,16,9	0,3,5	6,5,14	0,0,0	263	149	0.000334179	0.00672072	1.0,0.751,0.505	1.0,1.0,1.0	-0.248
RIPOR1	NA	chrNC_037345.1	+	35124435	35124798	35124435	35124489	35124645	35124798	7,7,17	0,6,17	18,12,12	88,53,99	305	149	0.000524924	0.00989701	1.0,0.363,0.328	0.091,0.1,0.056	0.481
PRPF4B	NA	chrNC_037350.1	-	50084038	50087183	50084038	50086614	50087137	50087183	294351370	8,0,5	300403401	11,15,19	672	149	0.00024731	0.00525717	0.891,1.0,0.943	0.858,0.856,0.824	0.099
PRPF4B	NA	chrNC_037350.1	-	50087688	50088426	50087688	50087822	50088148	50088426	513445402	8,30,9	612647601	6,8,3	475	149	7.96946e-05	0.00232657	0.953,0.823,0.933	0.97,0.962,0.984	-0.069
PRELID3A	NA	chrNC_037351.1	+	42867242	42878355	42867242	42867345	42876207	42878355	207147233	0,0,1	367253359	2,6,0	9011	149	0.000239772	0.00525717	1.0,1.0,0.794	0.752,0.411,1.0	0.21
RBM4B	NA	chrNC_037356.1	-	44692149	44693635	44692149	44692838	44693413	44693635	48,37,29	5,0,4	43,35,40	0,0,0	724	149	4.28125e-05	0.00133605	0.664,1.0,0.599	1.0,1.0,1.0	-0.246

## Sheet: SE
GeneID	geneSymbol	chr	strand	exonStart_0base	exonEnd	upstreamES	upstreamEE	downstreamES	downstreamEE	IJC_SAMPLE_1	SJC_SAMPLE_1	IJC_SAMPLE_2	SJC_SAMPLE_2	IncFormLen	SkipFormLen	PValue	FDR	IncLevel1	IncLevel2	IncLevelDifference
DHDH	NA	chrNC_037345.1	+	55516012	55516265	55510955	55511067	55519707	55519832	30,45,117	1,0,0	99,90,27	4,2,7	402	149	0.000108524	0.00716236	0.917,1.0,1.0	0.902,0.943,0.588	0.161
FBXL12	NA	chrNC_037334.1	-	14412209	14412286	14408567	14410055	14414850	14414923	0,3,2	35,46,76	13,10,5	61,29,39	226	149	6.76915e-06	0.000891485	0.0,0.041,0.017	0.123,0.185,0.078	-0.109
CD47	NA	chrNC_037328.1	-	52716649	52716674	52710621	52714107	52718246	52718278	0,20,12	164722812946	142,169,98	195022551625	174	149	0	0	0.0,0.007,0.003	0.059,0.06,0.049	-0.053
TTBK2	NA	chrNC_037337.1	-	38109929	38110398	38094130	38094204	38120202	38120332	5,13,5	42,25,7	6,19,16	3,12,8	618	149	4.42674e-06	0.000640716	0.028,0.111,0.147	0.325,0.276,0.325	-0.213
NBAS	NA	chrNC_037338.1	+	83103303	83103414	83098044	83098274	83114899	83115150	49,21,31	0,1,0	56,54,34	11,0,5	260	149	4.33004e-05	0.00361706	1.0,0.923,1.0	0.745,1.0,0.796	0.127
HERC3	NA	chrNC_037333.1	-	36103717	36103888	36101520	36101664	36105050	36105140	109,83,184	0,0,0	230150233	13,8,0	320	149	0.000132804	0.0083899	1.0,1.0,1.0	0.892,0.897,1.0	0.07
ZNF410	NA	chrNC_037337.1	+	85319031	85319089	85314564	85314692	85319262	85322172	0,5,10	199222314	19,15,18	200270163	207	149	7.81523e-05	0.00562793	0.0,0.016,0.022	0.064,0.038,0.074	-0.046
ADAMTSL4	NA	chrNC_037330.1	-	20154196	20154311	20152283	20152515	20155038	20155172	0,22,11	5,4,2	11,9,19	0,0,0	264	149	2.65542e-06	0.000410776	0.0,0.756,0.756	1.0,1.0,1.0	-0.496
GPATCH2	NA	chrNC_037343.1	-	20990612	20990652	20949752	20949841	21011527	21011595	0,11,4	1,5,3	14,5,17	2,0,0	189	149	0.00012864	0.00821191	0.0,0.634,0.512	0.847,1.0,1.0	-0.567
LOC539166	NA	chrNC_037340.1	+	38456431	38456625	38454894	38455310	38464000	38464127	11,13,12	0,0,0	35,23,13	0,9,3	343	149	1.29844e-05	0.00148291	1.0,1.0,1.0	1.0,0.526,0.653	0.274
LOC539166	NA	chrNC_037340.1	+	38456449	38456625	38454845	38455310	38464000	38464127	39,22,24	0,0,0	59,36,24	0,9,3	325	149	3.92986e-05	0.00336617	1.0,1.0,1.0	1.0,0.647,0.786	0.189
LOC539166	NA	chrNC_037340.1	+	38456540	38456625	38454892	38455310	38464000	38464127	14,5,1	0,0,0	11,10,7	0,9,3	234	149	1.49001e-05	0.0016439	1.0,1.0,1.0	1.0,0.414,0.598	0.329
NCOR2	NA	chrNC_037344.1	+	51413219	51413270	51408982	51409130	51414368	51415002	0,0,0	4,13,9	8,0,22	16,3,31	200	149	9.11148e-08	2.58633e-05	0.0,0.0,0.0	0.271,0.0,0.346	-0.206
PPP1R42	NA	chrNC_037341.1	-	31167379	31167546	31166012	31166151	31168681	31168899	2,7,8	10,3,0	3,12,3	0,0,0	316	149	2.86514e-05	0.00271974	0.086,0.524,1.0	1.0,1.0,1.0	-0.463
PPP1R42	NA	chrNC_037341.1	-	31168681	31168899	31166012	31166151	31180114	31180243	10,5,12	3,7,16	0,5,1	22,22,3	367	149	4.61098e-05	0.00379434	0.575,0.225,0.233	0.0,0.084,0.119	0.277
IKBKG	NA	chrNC_037357.1	+	37598450	37598566	37593107	37593319	37600678	37600831	18,21,16	8,1,1	40,19,6	0,0,0	265	149	0.000108868	0.00716884	0.559,0.922,0.9	1.0,1.0,1.0	-0.206
MBD5	NA	chrNC_037329.1	-	47729299	47729620	47727401	47727610	47729998	47730325	10,4,4	1,3,8	4,8,6	0,0,0	470	149	1.85863e-10	1.69815e-07	0.76,0.297,0.137	1.0,1.0,1.0	-0.602
GOLGA2	NA	chrNC_037338.1	-	98880444	98880525	98877014	98877058	98881499	98881622	43,43,24	5,6,7	54,26,58	3,0,0	230	149	1.35431e-05	0.00152292	0.848,0.823,0.69	0.921,1.0,1.0	-0.187
MARK2	NA	chrNC_037356.1	+	42248875	42248902	42247602	42247860	42250812	42250857	0,0,1	8,7,11	3,9,3	10,17,24	176	149	4.74411e-05	0.0038422	0.0,0.0,0.071	0.203,0.309,0.096	-0.179
USP34	NA	chrNC_037338.1	-	59996594	59996630	59996107	59996238	59997281	59997411	30,28,21	182,92,100	28,65,54	64,98,120	185	149	6.23132e-06	0.000835651	0.117,0.197,0.145	0.261,0.348,0.266	-0.139
ACTR3B	NA	chrNC_037331.1	+	115181716	115181842	115167488	115167581	115188196	115189514	11,7,7	9,9,7	20,10,37	0,1,0	275	149	5.41789e-14	9.90018e-11	0.398,0.296,0.351	1.0,0.844,1.0	-0.6
WDSUB1	NA	chrNC_037329.1	+	37094390	37094567	37079865	37079959	37130953	37131053	29,47,64	3,10,0	81,77,71	0,1,0	326	149	3.27557e-05	0.00296494	0.815,0.682,1.0	1.0,0.972,1.0	-0.158
ARMC7	NA	chrNC_037346.1	-	56335301	56335468	56322114	56322244	56335564	56337273	21,6,8	9,1,0	9,5,12	0,1,0	316	149	0.000139493	0.00867738	0.524,0.739,1.0	1.0,0.702,1.0	-0.146
RWDD3	NA	chrNC_037330.1	-	48243572	48243991	48242673	48243161	48252273	48252373	0,2,2	4,2,13	17,15,6	4,0,0	568	149	2.75844e-09	1.52167e-06	0.0,0.208,0.039	0.527,1.0,1.0	-0.76
CARF	NA	chrNC_037329.1	+	91235819	91235941	91235147	91235323	91242780	91242892	48,75,58	10,23,3	68,35,47	1,1,1	271	149	1.05236e-06	0.000193508	0.725,0.642,0.914	0.974,0.951,0.963	-0.202
PRR19	NA	chrNC_037345.1	-	50977004	50977196	50975494	50976119	50977652	50978007	11,6,8	4,2,1	6,3,2	0,0,0	341	149	2.78449e-05	0.00266913	0.546,0.567,0.778	1.0,1.0,1.0	-0.37
TCAM1	NA	chrNC_037346.1	+	48103251	48103518	48102844	48102948	48104418	48104739	10,9,12	0,0,0	65206138	11,4,4	416	149	5.82312e-05	0.00446852	1.0,1.0,1.0	0.679,0.949,0.925	0.149
LOC101904382	NA	chrNC_037357.1	+	3375605	3375775	3358791	3358869	3378554	3379520	2,1,8	5,2,3	23,9,2	0,0,0	319	149	1.6084e-11	2.04456e-08	0.157,0.189,0.555	1.0,1.0,1.0	-0.7
CNNM2	NA	chrNC_037353.1	+	23719681	23719747	23716491	23716585	23727085	23727270	0,0,0	13,8,1	7,4,6	0,12,7	215	149	7.25917e-07	0.000141491	0.0,0.0,0.0	1.0,0.188,0.373	-0.52
SPATA7	NA	chrNC_037337.1	+	100127500	100127596	100125353	100125428	100130542	100130590	21,75,60	0,4,9	25,29,36	0,0,0	245	149	0.000142199	0.0088269	1.0,0.919,0.802	1.0,1.0,1.0	-0.093
SPATA7	NA	chrNC_037337.1	+	100133932	100134060	100130542	100130590	100147192	100147259	6,54,38	0,12,12	10,10,6	0,1,0	277	149	4.81784e-05	0.00386485	1.0,0.708,0.63	1.0,0.843,1.0	-0.168
SPATA7	NA	chrNC_037337.1	+	100144291	100144761	100130542	100130590	100147192	100147259	57154197	0,12,12	108,98,107	0,1,0	619	149	9.72717e-07	0.000181142	1.0,0.755,0.798	1.0,0.959,1.0	-0.135
SPATA7	NA	chrNC_037337.1	+	100144363	100144761	100130542	100130590	100147192	100147259	40122160	0,12,12	91,99,88	0,1,0	547	149	5.46243e-07	0.000112468	1.0,0.735,0.784	1.0,0.964,1.0	-0.148
CDC42EP5	NA	chrNC_037345.1	-	62893302	62893386	62892432	62892595	62895098	62895167	6,31,71	0,1,0	43,86,39	7,10,0	233	149	4.82327e-05	0.00386485	1.0,0.952,1.0	0.797,0.846,1.0	0.103
LYRM4	NA	chrNC_037350.1	+	49443422	49443543	49417554	49417950	49509218	49509666	80,67,125	0,10,8	190110156	0,3,0	270	149	3.99562e-05	0.00340378	1.0,0.787,0.896	1.0,0.953,1.0	-0.09
ODF2	NA	chrNC_037338.1	+	99036374	99036607	99035112	99035243	99037955	99038046	0,4,6	22,27,56	17,30,31	45,35,41	382	149	4.98875e-09	2.55888e-06	0.0,0.055,0.04	0.128,0.251,0.228	-0.171
ODF2	NA	chrNC_037338.1	+	99036379	99036607	99035110	99035243	99037955	99038046	0,5,8	22,27,56	22,26,25	45,35,41	377	149	2.01748e-07	5.11321e-05	0.0,0.068,0.053	0.162,0.227,0.194	-0.154
MLH3	NA	chrNC_037337.1	-	86293962	86294061	86293184	86293270	86296773	86300116	0,0,1	3,9,3	10,17,0	9,2,3	248	149	4.20345e-05	0.00355192	0.0,0.0,0.167	0.4,0.836,0.0	-0.356
PIK3R4	NA	chrNC_037328.1	+	151556529	151556661	151554760	151554972	151560139	151560240	144131136	41,33,26	222178211	16,14,15	281	149	1.4453e-08	5.95159e-06	0.651,0.678,0.735	0.88,0.871,0.882	-0.19
ITGB3BP	NA	chrNC_037330.1	+	82146793	82146917	82134846	82134906	82157716	82157897	118154188	30,36,32	194246122	19,16,9	273	149	2.59693e-06	0.000403865	0.682,0.7,0.762	0.848,0.894,0.881	-0.16
SYNE3	NA	chrNC_037348.1	-	60294072	60294234	60289422	60289572	60296372	60296505	118120113	13,13,2	414143161	11,0,0	311	149	3.69745e-05	0.00324631	0.813,0.816,0.964	0.947,1.0,1.0	-0.118
IMPACT	NA	chrNC_037351.1	-	32283891	32283944	32282955	32283018	32286235	32286388	13,20,20	4,0,6	17,27,31	0,0,0	202	149	0.000101781	0.00682516	0.706,1.0,0.711	1.0,1.0,1.0	-0.194
IMPACT	NA	chrNC_037351.1	-	32285045	32285174	32282955	32283018	32286235	32286370	29,21,33	4,0,6	18,17,6	0,0,0	278	149	0.000129503	0.00823102	0.795,1.0,0.747	1.0,1.0,1.0	-0.153
ZNF518A	NA	chrNC_037353.1	+	17484125	17484246	17481889	17482214	17484673	17484759	5,8,28	10,11,29	14,4,4	29,39,42	270	149	0.000133828	0.00841447	0.216,0.286,0.348	0.21,0.054,0.05	0.179
AHI1	NA	chrNC_037336.1	-	73374565	73374728	73371109	73371210	73442188	73442306	53,54,56	3,0,0	51,102,47	7,10,6	312	149	1.468e-05	0.0016292	0.894,1.0,1.0	0.777,0.83,0.789	0.166
RYK	NA	chrNC_037328.1	+	135156637	135156770	135149117	135149187	135157650	135157760	140625823302	43,67,61	274325181910	22,22,17	282	149	4.85138e-05	0.00386485	0.945,0.953,0.966	0.985,0.984,0.983	-0.029
TRIOBP	NA	chrNC_037332.1	+	109572312	109572369	109567285	109567453	109575009	109575078	303119168	30,0,0	397299302	0,5,0	206	149	0.000125217	0.00802844	0.88,1.0,1.0	1.0,0.977,1.0	-0.032
ORAOV1	NA	chrNC_037356.1	-	46911669	46911787	46910056	46911413	46914543	46914614	40101117	15,9,0	131183131	0,0,0	267	149	2.13936e-06	0.000347492	0.598,0.862,1.0	1.0,1.0,1.0	-0.18
CTNNAL1	NA	chrNC_037335.1	-	98592057	98592247	98580402	98580492	98601392	98601627	136,73,36	15,1,0	186193152	3,0,0	339	149	8.8187e-05	0.00621282	0.799,0.97,1.0	0.965,1.0,1.0	-0.065
THUMPD2	NA	chrNC_037338.1	-	22059248	22059320	22058624	22058739	22065758	22065846	24,16,79	9,11,19	84,82,16	5,7,1	221	149	1.47111e-05	0.0016292	0.643,0.495,0.737	0.919,0.888,0.915	-0.282
LOC104968656	NA	chrNC_037338.1	-	99352762	99352839	99352544	99352634	99353179	99353300	27,13,20	0,0,0	15,11,2	1,6,5	226	149	1.27193e-06	0.000226893	1.0,1.0,1.0	0.908,0.547,0.209	0.445
TBX15	NA	chrNC_037330.1	+	24129990	24131065	24129611	24129725	24204362	24204576	184322418	3,0,0	179226204	7,0,18	1224	149	1.33787e-05	0.0015107	0.882,1.0,1.0	0.757,1.0,0.58	0.182
SP140	NA	chrNC_037329.1	+	118300081	118300136	118298564	118298633	118300245	118300350	0,39,13	80126154	0,4,0	93166120	204	149	9.69863e-08	2.72653e-05	0.0,0.184,0.058	0.0,0.017,0.0	0.075
ANKRD10	NA	chrNC_037339.1	-	85339378	85339614	85331796	85331886	85350408	85350500	601321462	22,7,1	721415509	81,32,10	385	149	2.9537e-05	0.00277677	0.914,0.947,0.994	0.775,0.834,0.952	0.098
ASAP1	NA	chrNC_037341.1	+	10581445	10581616	10571718	10571947	10588913	10588983	43,12,11	0,1,0	20,14,33	5,5,2	320	149	1.08041e-05	0.0013107	1.0,0.848,1.0	0.651,0.566,0.885	0.249
IFNAR2	NA	chrNC_037328.1	-	2321604	2321735	2315590	2317147	2328135	2328304	99266168	0,11,16	48145111	0,0,0	280	149	5.49251e-06	0.000761064	1.0,0.928,0.848	1.0,1.0,1.0	-0.075
KIAA0319L	NA	chrNC_037330.1	+	110292594	110292754	110290947	110291086	110297998	110298141	88,80,47	0,0,5	46,37,57	4,8,9	309	149	4.46288e-05	0.0036935	1.0,1.0,0.819	0.847,0.69,0.753	0.176
SNX17	NA	chrNC_037338.1	-	72291976	72292051	72290856	72290974	72292513	72292638	636554757	30,54,32	646734526	81,111,62	224	149	4.50328e-07	9.6104e-05	0.934,0.872,0.94	0.841,0.815,0.849	0.08
SF3B1	NA	chrNC_037329.1	-	85968680	85968736	85968294	85968374	85970216	85970331	38,111,24	458500510	11,50,21	613675459	205	149	0.00011784	0.00758876	0.057,0.139,0.033	0.013,0.051,0.032	0.044
BOLA_2	NA	chrNC_037350.1	-	28720977	28721025	28720502	28720812	28721164	28721197	41,0,0	6,10,17	101110199	12,17,11	197	149	4.48573e-06	0.000646055	0.838,0.0,0.0	0.864,0.83,0.932	-0.596
ADAM33	NA	chrNC_037340.1	+	51517729	51517808	51515227	51515304	51518034	51518111	20,13,13	0,0,0	29,75,64	16,15,1	228	149	8.61426e-07	0.000164611	1.0,1.0,1.0	0.542,0.766,0.977	0.238
SGSM2	NA	chrNC_037346.1	+	23332100	23332235	23330401	23330528	23337056	23337210	0,0,1	3,2,4	10,14,9	10,4,3	284	149	2.196e-07	5.48756e-05	0.0,0.0,0.116	0.344,0.647,0.611	-0.495
PPOX	NA	chrNC_037330.1	-	8329008	8329153	8328708	8328899	8330022	8330157	85113206	10,46,39	116,81,80	6,0,0	294	149	7.08358e-10	5.17757e-07	0.812,0.555,0.728	0.907,1.0,1.0	-0.271
PPOX	NA	chrNC_037330.1	-	8329771	8329887	8328708	8328899	8330022	8330157	52,152,63	10,46,39	46,70,41	6,0,0	265	149	7.02879e-08	2.11993e-05	0.745,0.65,0.476	0.812,1.0,1.0	-0.314
KLHDC4	NA	chrNC_037345.1	-	13226301	13226430	13225247	13225752	13226881	13227284	33,23,51	17,0,7	90,68,45	0,0,0	278	149	1.78039e-07	4.6065e-05	0.51,1.0,0.796	1.0,1.0,1.0	-0.231
ZCCHC6	NA	chrNC_037335.1	-	79476656	79476718	79476252	79476316	79479422	79479748	47,21,15	0,31,0	13,20,27	35,23,33	211	149	0.000105558	0.00699816	1.0,0.324,1.0	0.208,0.38,0.366	0.457
ZCCHC6	NA	chrNC_037335.1	-	79476656	79476733	79476252	79476316	79479422	79479748	127,80,53	0,31,0	40,47,73	35,23,33	226	149	4.08142e-07	8.93865e-05	1.0,0.63,1.0	0.43,0.574,0.593	0.344
TERF1	NA	chrNC_037341.1	+	36408583	36408643	36405413	36405526	36410096	36410188	93,56,73	0,13,13	104143104	57,42,44	209	149	3.42875e-05	0.00306749	1.0,0.754,0.8	0.565,0.708,0.628	0.218
INTS8	NA	chrNC_037341.1	-	69503060	69503235	69501282	69501423	69505516	69505650	252255312	2,0,1	322332279	15,3,14	324	149	7.59768e-06	0.000974269	0.983,1.0,0.993	0.908,0.981,0.902	0.062
CHST3	NA	chrNC_037355.1	+	28083717	28083899	28082708	28082862	28084255	28084327	83144251	48,29,29	174206141	0,18,13	331	149	0.000148575	0.00912584	0.438,0.691,0.796	1.0,0.837,0.83	-0.247
CHST3	NA	chrNC_037355.1	+	28083717	28083909	28082708	28082862	28084255	28084327	95134234	48,29,29	152202145	0,18,13	341	149	6.58602e-05	0.00498848	0.464,0.669,0.779	1.0,0.831,0.83	-0.25
FBXL2	NA	chrNC_037349.1	+	7616103	7616198	7610097	7610172	7637330	7637399	18,27,35	0,0,0	68,40,51	6,2,11	244	149	1.28749e-06	0.000228135	1.0,1.0,1.0	0.874,0.924,0.739	0.154
HELLS	NA	chrNC_037353.1	+	16007236	16007359	16002595	16002717	16012153	16012210	1,24,135	0,0,0	127,141,76	24,0,1	272	149	4.81934e-05	0.00386485	1.0,1.0,1.0	0.744,1.0,0.977	0.093
BIRC6	NA	chrNC_037338.1	+	15149467	15149640	15134605	15134816	15152285	15152431	29,32,1	164,98,104	3,3,2	118134202	322	149	6.91025e-09	3.20691e-06	0.076,0.131,0.004	0.012,0.01,0.005	0.061
HERPUD2	NA	chrNC_037331.1	+	61422848	61422962	61403381	61403792	61425455	61425610	258276534	24,4,14	266358211	0,2,4	263	149	2.87579e-05	0.00272102	0.859,0.975,0.956	1.0,0.99,0.968	-0.056
GSTCD	NA	chrNC_037333.1	-	19421006	19421100	19333676	19333792	19426649	19426901	17,8,42	0,6,8	101,36,27	0,0,0	243	149	1.99954e-05	0.00208787	1.0,0.45,0.763	1.0,1.0,1.0	-0.262
VAPA	NA	chrNC_037351.1	+	41922274	41922409	41915698	41915779	41926192	41926366	0,6,15	97,76,90	76,43,64	139136175	284	149	3.52363e-12	4.90573e-09	0.0,0.04,0.08	0.223,0.142,0.161	-0.135
AKAP11	NA	chrNC_037339.1	+	12451885	12451969	12448602	12448758	12452747	12452794	7,8,19	87,101,71	28,53,57	91,93,110	233	149	1.01332e-07	2.79495e-05	0.049,0.048,0.146	0.164,0.267,0.249	-0.146
HEMK1	NA	chrNC_037349.1	-	49780167	49780276	49779224	49779320	49781167	49781217	56,68,109	1,2,0	94,138,69	13,3,8	258	149	3.73632e-05	0.00325115	0.97,0.952,1.0	0.807,0.964,0.833	0.106
TM4SF19	NA	chrNC_037328.1	-	70915010	70915180	70914575	70914759	70917070	70917148	35,4,35	1,0,0	105,90,123	20,7,6	319	149	1.36989e-05	0.00152868	0.942,1.0,1.0	0.71,0.857,0.905	0.157
CILP	NA	chrNC_037337.1	-	12160587	12160857	12158946	12159129	12164528	12164695	336,5,20	57,7,12	1,4,2	0,0,1	419	149	0.000150218	0.00918813	0.677,0.203,0.372	1.0,1.0,0.416	-0.388
CEP57	NA	chrNC_037342.1	-	14485703	14485781	14472594	14472751	14488569	14488837	11,4,5	20,17,15	1,2,6	46,47,45	227	149	8.9779e-05	0.00629465	0.265,0.134,0.18	0.014,0.027,0.08	0.153
PPHLN1	NA	chrNC_037332.1	-	38271270	38271327	38268714	38268794	38279200	38279319	260318359	190292244	429531307	210199156	206	149	4.18857e-06	0.000615382	0.497,0.441,0.516	0.596,0.659,0.587	-0.129
ARMCX1	NA	chrNC_037357.1	-	50673494	50673602	50671363	50673324	50674381	50674485	17,4,12	0,0,1	9,8,0	5,10,3	257	149	5.72918e-09	2.82129e-06	1.0,1.0,0.874	0.511,0.317,0.0	0.682
ASPH	NA	chrNC_037341.1	-	27170344	27170389	27168841	27168910	27171130	27171280	240461238	16222249880	180177165	523530558	194	149	9.3535e-05	0.00646497	0.102,0.136,0.172	0.209,0.204,0.185	-0.063
ZC3H4	NA	chrNC_037345.1	-	54116580	54116829	54111657	54115489	54119911	54120255	10,2,3	0,0,0	17,9,30	0,1,11	398	149	6.9144e-05	0.00517024	1.0,1.0,1.0	1.0,0.771,0.505	0.241
CALD1	NA	chrNC_037331.1	+	98515910	98515981	98475903	98476235	98520864	98520905	1,0,1	120,17,65	7,73,82	131503637	220	149	1.59893e-08	6.49275e-06	0.006,0.0,0.01	0.035,0.089,0.08	-0.063
CAPN15	NA	chrNC_037352.1	+	474247	474528	468918	469134	478722	480151	6,1,0	12,0,6	5,18,15	4,0,0	430	149	0.000167027	0.00986539	0.148,1.0,0.0	0.302,1.0,1.0	-0.385
ATP13A3	NA	chrNC_037328.1	+	73049747	73049791	73048453	73048639	73069818	73069917	162515921415	188,84,42	98123432052	37,57,64	193	149	4.64398e-05	0.0037946	0.87,0.936,0.963	0.953,0.969,0.961	-0.038
RLIM	NA	chrNC_037357.1	+	76501100	76501214	76500657	76500718	76513189	76513382	10,20,10	24,11,42	3,4,0	42,57,29	263	149	1.93772e-06	0.000323731	0.191,0.507,0.119	0.039,0.038,0.0	0.247
PDE5A	NA	chrNC_037333.1	+	5814375	5814513	5811540	5811630	5816683	5816751	9461022827	39,37,9	105213661448	7,10,10	287	149	3.11399e-07	7.28349e-05	0.926,0.935,0.979	0.987,0.986,0.987	-0.04
ZNF207	NA	chrNC_037346.1	-	17794818	17794866	17793645	17793716	17795378	17795454	155111701615	102,0,32	146514501017	0,8,0	197	149	3.28343e-07	7.55886e-05	0.92,1.0,0.974	1.0,0.993,1.0	-0.033
PHF20L1	NA	chrNC_037341.1	-	8483330	8483495	8479540	8479722	8494878	8494986	47,124,69	8,8,3	109145123	0,0,0	314	149	5.99376e-08	1.8843e-05	0.736,0.88,0.916	1.0,1.0,1.0	-0.156
GRK4	NA	chrNC_037333.1	-	115784455	115785686	115774839	115774935	115787146	115787522	12,16,25	0,0,0	17,15,9	1,6,1	1380	149	6.44461e-09	3.03905e-06	1.0,1.0,1.0	0.647,0.213,0.493	0.549
GNAS	NA	chrNC_037340.1	-	57476858	57476903	57472459	57472514	57479882	57479955	246918871927	205,96,72	258021492243	51,55,84	194	149	1.27369e-05	0.00146035	0.902,0.938,0.954	0.975,0.968,0.954	-0.034
DDHD1	NA	chrNC_037337.1	-	65711903	65712032	65710710	65710858	65721869	65722043	100,92,138	11,2,6	91,80,109	0,0,0	278	149	6.10032e-06	0.000825717	0.83,0.961,0.925	1.0,1.0,1.0	-0.095
RAD51	NA	chrNC_037337.1	+	36259409	36259703	36259085	36259188	36260840	36260978	11,45,56	20,31,58	70,53,43	166,187,77	443	149	0.000147615	0.00912189	0.156,0.328,0.245	0.124,0.087,0.158	0.12
ALKBH3	NA	chrNC_037342.1	+	73989722	73989811	73988034	73988138	73998740	73998950	288550558	23,27,8	496495327	7,3,3	238	149	1.83513e-05	0.00195104	0.887,0.927,0.978	0.978,0.99,0.986	-0.054
CSF2RA	NA	chrNC_037330.1	+	119434863	119434960	119432559	119432695	119440581	119440663	2,8,12	0,4,4	9,2,14	1,0,0	246	149	9.02311e-05	0.00631121	1.0,0.548,0.645	0.845,1.0,1.0	-0.217
TRUB1	NA	chrNC_037353.1	+	35413683	35413904	35412287	35412360	35416995	35417052	60,38,107	33,17,50	216111128	24,25,13	370	149	7.46857e-08	2.22426e-05	0.423,0.474,0.463	0.784,0.641,0.799	-0.288
TRUB1	NA	chrNC_037353.1	+	35413764	35413904	35412287	35412360	35416995	35417052	100,56,191	33,17,50	349218181	24,25,13	289	149	3.53766e-10	3.04208e-07	0.61,0.629,0.663	0.882,0.818,0.878	-0.225
CEP135	NA	chrNC_037333.1	+	71406734	71406886	71395904	71395982	71410877	71410993	33,17,33	0,0,0	52,58,36	0,8,6	301	149	4.92214e-06	0.00069521	1.0,1.0,1.0	1.0,0.782,0.748	0.157
TMEM14A	NA	chrNC_037350.1	+	25056372	25056496	25055995	25056074	25058881	25058931	0,0,3	2,11,16	5,8,4	10,4,0	273	149	5.01463e-05	0.00397325	0.0,0.0,0.093	0.214,0.522,1.0	-0.548
AP1G2	NA	chrNC_037337.1	+	21382954	21383031	21382688	21382785	21383148	21383244	21,7,9	0,0,1	16,29,52	5,4,7	226	149	6.5148e-05	0.00494736	1.0,1.0,0.856	0.678,0.827,0.83	0.174
ABLIM3	NA	chrNC_037334.1	+	60619983	60620082	60619191	60619321	60621420	60621468	0,0,1	16,3,9	1,8,10	32,6,23	248	149	7.86532e-05	0.00565008	0.0,0.0,0.063	0.018,0.445,0.207	-0.202
RPGRIP1L	NA	chrNC_037345.1	-	21952272	21952357	21947278	21947412	21961101	21961285	0,13,10	6,7,2	44,27,31	0,1,0	234	149	1.97406e-08	7.59416e-06	0.0,0.542,0.761	1.0,0.945,1.0	-0.547
RAB3IL1	NA	chrNC_037356.1	-	40423123	40423147	40421657	40421757	40423431	40423544	76,65,40	13,5,3	179122102	0,3,2	173	149	2.93214e-06	0.000451195	0.834,0.918,0.92	1.0,0.972,0.978	-0.093
RAB3IL1	NA	chrNC_037356.1	-	40426465	40426561	40426302	40426380	40426877	40427130	147,63,42	25,7,6	212114132	12,6,2	245	149	7.06845e-05	0.00524519	0.781,0.846,0.81	0.915,0.92,0.976	-0.125
CPED1	NA	chrNC_037331.1	+	85609786	85609955	85578437	85578513	85646929	85647072	138,43,21	19,3,0	71,77,65	0,2,0	318	149	7.41925e-06	0.000959808	0.773,0.87,1.0	1.0,0.947,1.0	-0.101
CPED1	NA	chrNC_037331.1	+	85660826	85660877	85659171	85659242	85666771	85666958	0,13,2	43,32,19	30,16,39	23,25,29	200	149	8.66807e-08	2.53428e-05	0.0,0.232,0.073	0.493,0.323,0.5	-0.337
FRYL	NA	chrNC_037333.1	-	67183999	67184017	67183081	67183192	67186680	67186749	3,0,0	93,37,45	13,14,19	70,71,83	167	149	1.41548e-09	8.99659e-07	0.028,0.0,0.0	0.142,0.15,0.17	-0.145
RMND5B	NA	chrNC_037334.1	+	39236034	39236096	39233874	39233900	39237162	39237308	6,4,1	0,6,5	10,5,12	0,0,0	211	149	2.22416e-05	0.00224247	1.0,0.32,0.124	1.0,1.0,1.0	-0.519
SH3GLB2	NA	chrNC_037338.1	-	99493007	99493157	99492541	99492565	99494284	99494347	24,5,4	67,30,41	1,9,0	77,85,63	299	149	2.59398e-05	0.00253646	0.151,0.077,0.046	0.006,0.05,0.0	0.073
TCF3	NA	chrNC_037334.1	-	43986357	43986593	43984309	43984536	43986748	43986878	11,15,14	29,17,35	53,10,14	31,6,9	385	149	5.12536e-05	0.00401743	0.128,0.255,0.134	0.398,0.392,0.376	-0.216
TCF3	NA	chrNC_037334.1	-	43986364	43986593	43984309	43984536	43986748	43986878	11,15,13	29,17,35	53,10,12	31,6,9	378	149	6.70946e-05	0.00504279	0.13,0.258,0.128	0.403,0.396,0.345	-0.209
TSPOAP1	NA	chrNC_037346.1	-	9275439	9275501	9272496	9273611	9276431	9276503	10,16,21	8,0,4	56,33,38	0,0,0	211	149	4.84092e-05	0.00386485	0.469,1.0,0.788	1.0,1.0,1.0	-0.248
DPY19L4	NA	chrNC_037341.1	-	69559903	69560027	69555160	69555295	69571501	69571647	248287264	2,0,8	249287226	7,20,11	273	149	0.000159317	0.00958426	0.985,1.0,0.947	0.951,0.887,0.918	0.059
DPY19L4	NA	chrNC_037341.1	-	69572144	69572235	69555160	69555295	69574618	69574743	114,80,86	3,0,0	98,106,99	15,2,17	240	149	2.49445e-07	6.07752e-05	0.959,1.0,1.0	0.802,0.971,0.783	0.134
RCL1	NA	chrNC_037335.1	-	39693983	39694140	39690122	39690226	39698094	39698220	320206404	0,1,1	329260302	0,13,15	306	149	3.57684e-05	0.0031594	1.0,0.99,0.995	1.0,0.907,0.907	0.057
STAT6	NA	chrNC_037332.1	+	56337106	56337217	56336937	56337001	56337757	56337850	60197159	4,14,9	260167165	1,2,0	260	149	2.0287e-07	5.11321e-05	0.896,0.89,0.91	0.993,0.98,1.0	-0.092
PAN2	NA	chrNC_037332.1	+	57027484	57027714	57026841	57027240	57028213	57028862	33,36,35	4,4,4	43,48,50	2,0,0	379	149	3.72222e-05	0.00324855	0.764,0.78,0.775	0.894,1.0,1.0	-0.192
LOC107133166	NA	chrNC_037342.1	+	43893058	43893180	43885199	43885336	43896428	43896504	10,9,12	15,1,6	13,15,6	0,2,0	271	149	2.1969e-05	0.00223024	0.268,0.832,0.524	1.0,0.805,1.0	-0.394
NAGLU	NA	chrNC_037346.1	+	42619710	42619858	42618463	42618906	42621087	42621234	205,47,82	39,5,3	245171230	4,6,6	297	149	1.22006e-05	0.00142494	0.725,0.825,0.932	0.968,0.935,0.951	-0.124
VTI1A	NA	chrNC_037353.1	+	33056615	33056693	32991951	32992062	33067939	33068024	150154154	10,4,8	108138103	0,0,0	227	149	6.85799e-05	0.00514121	0.908,0.962,0.927	1.0,1.0,1.0	-0.068
GPR137B	NA	chrNC_037355.1	+	8875698	8875848	8867275	8867325	8879296	8879425	69,130,84	4,8,11	102,94,98	0,0,0	299	149	2.68947e-08	9.82901e-06	0.896,0.89,0.792	1.0,1.0,1.0	-0.141
GGTA1	NA	chrNC_037338.1	-	92393612	92394124	92333313	92333349	92394697	92394759	8,22,9	14,3,1	10,5,10	0,0,1	661	149	9.52555e-06	0.00119527	0.114,0.623,0.67	1.0,1.0,0.693	-0.429
IMMP1L	NA	chrNC_037342.1	-	62244263	62244390	62223382	62223493	62277151	62277264	55,66,147	10,14,16	79,75,91	0,3,1	276	149	1.22684e-08	5.19842e-06	0.748,0.718,0.832	1.0,0.931,0.98	-0.204
IMMP1L	NA	chrNC_037342.1	-	62247810	62247899	62223382	62223493	62277151	62277264	16,8,21	10,14,16	29,20,23	0,3,1	238	149	1.26412e-09	8.39978e-07	0.5,0.263,0.451	1.0,0.807,0.935	-0.509
IMMP1L	NA	chrNC_037342.1	-	62247810	62247899	62244263	62244390	62277151	62277264	70,80,149	9,2,13	130,89,105	0,0,2	238	149	1.42193e-06	0.00024894	0.83,0.962,0.878	1.0,1.0,0.97	-0.1
SDHAF2	NA	chrNC_037356.1	+	39925484	39925590	39921838	39921969	39927005	39927229	3,30,41	508691751	34,41,37	312498297	255	149	4.67494e-05	0.00380727	0.003,0.025,0.031	0.06,0.046,0.068	-0.038
CEP41	NA	chrNC_037331.1	-	94163102	94164941	94160737	94160785	94176389	94176453	98230292	0,0,0	232205180	15,0,5	1988	149	2.5197e-07	6.08831e-05	1.0,1.0,1.0	0.537,1.0,0.73	0.244
ELK3	NA	chrNC_037332.1	+	60532482	60533262	60508347	60508556	60541939	60542062	57,60,42	8,4,0	100,64,167	0,0,0	929	149	1.52275e-06	0.000263436	0.533,0.706,1.0	1.0,1.0,1.0	-0.254
LOC521081	NA	chrNC_037342.1	+	80104126	80104252	80099050	80099152	80107888	80107949	103,43,12	9,5,0	27,6,10	0,0,0	275	149	1.36771e-05	0.00152868	0.861,0.823,1.0	1.0,1.0,1.0	-0.105
ANKRD46	NA	chrNC_037341.1	+	63833101	63833260	63831593	63831931	63839688	63839854	10001041981	44,32,20	869915601	6,12,1	308	149	1.09689e-06	0.000199192	0.917,0.94,0.96	0.986,0.974,0.997	-0.047
NASP	NA	chrNC_037330.1	-	100468360	100469341	100465060	100465140	100470045	100470155	7,18,53	68145358	221,67,42	274310184	1130	149	1.08831e-06	0.000198867	0.013,0.016,0.019	0.096,0.028,0.029	-0.035
ZBTB24	NA	chrNC_037336.1	+	40681338	40681399	40680756	40680885	40681555	40682542	17,22,14	3,5,2	5,0,0	1,4,8	210	149	8.43664e-05	0.00597245	0.801,0.757,0.832	0.78,0.0,0.0	0.537
FXR1	NA	chrNC_037328.1	-	86048951	86049043	86041582	86048212	86053304	86053505	136173228	123187178	402442264	180188164	241	149	3.12494e-06	0.000477592	0.406,0.364,0.442	0.58,0.592,0.499	-0.153
SRC	NA	chrNC_037340.1	+	66328154	66328322	66317007	66317079	66329732	66330011	27,12,5	0,0,13	5,2,10	9,24,21	317	149	7.04514e-05	0.00524519	1.0,1.0,0.153	0.207,0.038,0.183	0.575
TMC4	NA	chrNC_037345.1	+	63236980	63237111	63236413	63236597	63237211	63237367	18,18,32	0,0,2	6,14,20	2,1,9	280	149	3.55341e-05	0.00314821	1.0,1.0,0.895	0.615,0.882,0.542	0.285
OSBPL10	NA	chrNC_037349.1	-	6164072	6164255	6160631	6160785	6194286	6194436	17,15,10	0,0,0	32,29,25	13,0,2	332	149	3.63674e-05	0.00320263	1.0,1.0,1.0	0.525,1.0,0.849	0.209
KIF27	NA	chrNC_037335.1	-	77120718	77120916	77112023	77112134	77134040	77134196	48,101,47	0,0,2	34,63,50	5,8,4	347	149	1.27272e-06	0.000226893	1.0,1.0,0.91	0.745,0.772,0.843	0.183
KIF27	NA	chrNC_037335.1	-	77126502	77126708	77112023	77112134	77134040	77134196	46,63,48	0,0,2	48,66,73	5,8,4	355	149	2.53142e-05	0.00249196	1.0,1.0,0.91	0.801,0.776,0.885	0.149
KIF27	NA	chrNC_037335.1	-	77175676	77175831	77168619	77169004	77176175	77176304	0,10,12	22,27,15	0,0,0	32,13,24	304	149	1.15611e-06	0.00020865	0.0,0.154,0.282	0.0,0.0,0.0	0.145
ANGPTL4	NA	chrNC_037334.1	+	17010016	17010130	17006980	17007098	17010442	17010538	257209217	46,14,39	1,18,13	0,0,1	263	149	3.92258e-05	0.00336617	0.76,0.894,0.759	1.0,1.0,0.88	-0.156
FAM47E	NA	chrNC_037333.1	+	91172031	91172383	91167264	91167498	91174248	91174388	17,0,2	2,2,8	12,17,4	0,0,1	501	149	3.50526e-07	8.0065e-05	0.717,0.0,0.069	1.0,1.0,0.543	-0.586
NAB2	NA	chrNC_037332.1	-	56342216	56342408	56340386	56341242	56342608	56342741	329676268	0,6,5	372214192	37,17,11	341	149	2.13163e-14	4.70664e-11	1.0,0.98,0.959	0.815,0.846,0.884	0.131
SELENOW	NA	chrNC_037345.1	+	54673694	54673719	54671616	54671941	54673837	54673891	84513802352	0,0,59	390928722	40,66,21	174	149	4.94049e-14	9.62968e-11	1.0,1.0,0.972	0.893,0.923,0.967	0.063
CALCRL	NA	chrNC_037329.1	+	8936849	8936892	8891679	8891931	8968850	8968941	0,0,0	68,34,39	14,0,12	134,85,56	192	149	5.29573e-05	0.00412884	0.0,0.0,0.0	0.075,0.0,0.143	-0.073
CALCRL	NA	chrNC_037329.1	+	8936849	8936892	8915835	8915903	8968850	8968941	0,1,0	136,78,93	56,0,18	321133175	192	149	5.78983e-09	2.82129e-06	0.0,0.01,0.0	0.119,0.0,0.074	-0.061
ZNF512	NA	chrNC_037338.1	-	72094486	72094611	72093893	72093980	72095264	72095348	78151143	11,0,7	155148162	0,0,0	274	149	0.000115641	0.00748009	0.794,1.0,0.917	1.0,1.0,1.0	-0.096
KIF3B	NA	chrNC_037340.1	+	61749092	61749216	61747748	61747870	61769120	61770577	31,32,43	0,0,0	33,31,46	21,14,11	273	149	2.25375e-14	4.70664e-11	1.0,1.0,1.0	0.462,0.547,0.695	0.432
KIF3B	NA	chrNC_037340.1	+	61749106	61749216	61747763	61747870	61769120	61770577	19,22,18	0,0,0	24,19,31	21,14,11	259	149	1.86851e-13	3.2135e-10	1.0,1.0,1.0	0.397,0.438,0.619	0.515
CCSER2	NA	chrNC_037355.1	+	39415050	39415135	39396729	39396819	39425634	39430382	29,28,46	2,16,3	50,39,51	31,36,63	234	149	0.000110975	0.00723894	0.902,0.527,0.907	0.507,0.408,0.34	0.36
CD44	NA	chrNC_037342.1	+	65706577	65706691	65696926	65697175	65718576	65718771	13,0,24	91,111,69	51,51,65	91179209	263	149	0.000100752	0.00678731	0.075,0.0,0.165	0.241,0.139,0.15	-0.097
NSUN4	NA	chrNC_037330.1	-	99758876	99759037	99751452	99751577	99768276	99768620	52,90,101	14,5,4	84,124,60	1,2,0	310	149	1.08606e-05	0.00131211	0.641,0.896,0.924	0.976,0.968,1.0	-0.161
NSUN4	NA	chrNC_037330.1	-	99762750	99762905	99751452	99751577	99768276	99768620	95109128	14,5,4	96,95,92	1,2,0	304	149	3.79667e-05	0.00329386	0.769,0.914,0.94	0.979,0.959,1.0	-0.105
TARBP1	NA	chrNC_037355.1	-	7222170	7222355	7221208	7221470	7226576	7226738	287167186	18,7,7	241261238	1,4,1	334	149	4.8616e-06	0.000689993	0.877,0.914,0.922	0.991,0.967,0.991	-0.079
L3MBTL3	NA	chrNC_037336.1	+	68212255	68212330	68211771	68211883	68213783	68213943	11,3,12	21,46,32	40,37,28	37,26,22	224	149	5.27048e-07	0.000110521	0.258,0.042,0.2	0.418,0.486,0.458	-0.287
CEACAM1	NA	chrNC_037345.1	+	50819071	50819431	50817917	50818150	50824012	50824291	187,32,88	13,0,3	24,12,20	0,0,0	509	149	1.73079e-05	0.00186728	0.808,1.0,0.896	1.0,1.0,1.0	-0.099
CEACAM1	NA	chrNC_037345.1	+	50834132	50834185	50833288	50833397	50834851	50834883	89,15,20	14,0,0	10,2,15	0,0,0	202	149	0.00016318	0.00970507	0.824,1.0,1.0	1.0,1.0,1.0	-0.059
ARFIP1	NA	chrNC_037344.1	-	4786664	4786760	4785014	4785127	4793821	4793930	349338299	63,59,60	344435345	42,30,23	245	149	3.13636e-06	0.000477592	0.771,0.777,0.752	0.833,0.898,0.901	-0.111
HELQ	NA	chrNC_037333.1	-	98214972	98215071	98213255	98213401	98216231	98216329	12,28,28	0,0,0	29,30,15	0,9,2	248	149	9.76246e-05	0.0066361	1.0,1.0,1.0	1.0,0.667,0.818	0.172
PLAGL1	NA	chrNC_037336.1	-	81369802	81369953	81369147	81369628	81393490	81393564	20,4,13	0,0,0	12,14,11	6,2,3	300	149	1.27145e-08	5.3105e-06	1.0,1.0,1.0	0.498,0.777,0.646	0.36
PLAGL1	NA	chrNC_037336.1	-	81384957	81385042	81369147	81369628	81393490	81393564	37,31,59	0,0,0	26,28,36	6,2,3	234	149	4.29538e-05	0.00360874	1.0,1.0,1.0	0.734,0.899,0.884	0.161
PLAGL1	NA	chrNC_037336.1	-	81384957	81385051	81369147	81369628	81393490	81393564	31,27,46	0,0,0	19,15,28	6,2,3	243	149	2.50301e-06	0.000393444	1.0,1.0,1.0	0.66,0.821,0.851	0.223
LAS1L	NA	chrNC_037357.1	+	94957987	94958038	94957541	94957627	94958343	94958550	11,21,109	115133132	111,96,87	83,80,63	200	149	9.82404e-08	2.73548e-05	0.067,0.105,0.381	0.499,0.472,0.507	-0.308
TRPC4	NA	chrNC_037339.1	+	23965970	23966041	23965289	23965578	24027288	24027692	0,1,1	7,1,2	4,20,35	0,3,7	220	149	4.54467e-08	1.50991e-05	0.0,0.404,0.253	1.0,0.819,0.772	-0.645
TRPC4	NA	chrNC_037339.1	+	23966659	23966835	23965970	23966041	24027288	24027692	13,5,3	0,0,0	12,37,30	0,3,8	325	149	3.20351e-05	0.00291779	1.0,1.0,1.0	1.0,0.85,0.632	0.173
PEX11G	NA	chrNC_037334.1	-	16355826	16356015	16353199	16353378	16358273	16358372	341378522	30,10,54	191162146	0,2,1	338	149	2.00411e-10	1.77558e-07	0.834,0.943,0.81	1.0,0.973,0.985	-0.124
ANKRD28	NA	chrNC_037328.1	-	152807523	152807561	152765876	152765947	152824911	152824995	4,3,3	0,7,9	20,18,16	3,0,0	187	149	0.000158806	0.00957321	1.0,0.255,0.21	0.842,1.0,1.0	-0.459
FIGN	NA	chrNC_037329.1	+	32633803	32633928	32626744	32626914	32637682	32637860	11,17,25	0,0,0	56,23,27	5,9,0	274	149	1.77513e-05	0.00190108	1.0,1.0,1.0	0.859,0.582,1.0	0.186
LOC513508	NA	chrNC_037344.1	+	55355081	55355230	55349787	55349987	55368960	55369102	8,2,3	5,2,5	9,5,3	0,0,0	298	149	4.70401e-13	7.23849e-10	0.444,0.333,0.231	1.0,1.0,1.0	-0.664
LOC513508	NA	chrNC_037344.1	+	55366198	55366357	55349787	55349987	55368960	55369102	21,8,16	5,2,5	22,7,20	0,0,0	308	149	4.44867e-08	1.49501e-05	0.67,0.659,0.608	1.0,1.0,1.0	-0.354
HDAC10	NA	chrNC_037332.1	-	119614770	119614836	119614534	119614594	119615006	119615133	5,42,25	8,8,1	72,30,58	0,0,0	215	149	1.01284e-05	0.00124699	0.302,0.784,0.945	1.0,1.0,1.0	-0.323
HDAC10	NA	chrNC_037332.1	-	119614770	119614863	119614534	119614594	119615006	119615133	3,20,10	8,8,1	23,7,21	0,0,0	242	149	3.20406e-08	1.1424e-05	0.188,0.606,0.86	1.0,1.0,1.0	-0.449
SLMAP	NA	chrNC_037349.1	-	43368980	43369031	43364481	43364544	43369524	43369575	14,25,26	8,0,4	7,48,38	1,0,0	200	149	0.000147887	0.00912189	0.566,1.0,0.829	0.839,1.0,1.0	-0.148
LOC100297097	NA	chrNC_037340.1	+	17958992	17959510	17957315	17957445	17961380	17961499	138193377	17,49,31	166228130	0,6,11	667	149	7.57369e-05	0.00552807	0.645,0.468,0.731	1.0,0.895,0.725	-0.259
LCAT	NA	chrNC_037345.1	-	35423579	35423675	35423269	35423494	35423964	35424121	46,136,56	5,21,5	64,56,71	0,0,0	245	149	6.14182e-10	4.68584e-07	0.848,0.798,0.872	1.0,1.0,1.0	-0.161
SLC2A6	NA	chrNC_037338.1	-	104366061	104366161	104365228	104365330	104366781	104366988	9,4,40	0,0,0	45,54,21	9,0,10	249	149	2.19901e-06	0.000353549	1.0,1.0,1.0	0.749,1.0,0.557	0.231
C29H11orf80	NA	chrNC_037356.1	+	44773241	44773383	44770759	44770876	44781967	44782021	3,1,5	0,0,0	6,3,3	5,0,6	291	149	4.68932e-06	0.000672067	1.0,1.0,1.0	0.381,1.0,0.204	0.472
CHD1L	NA	chrNC_037330.1	-	22388821	22388987	22384179	22384250	22391131	22391230	24,11,12	51,92,81	31,53,51	31,54,55	315	149	9.01126e-11	9.75786e-08	0.182,0.054,0.065	0.321,0.317,0.305	-0.214
MTMR14	NA	chrNC_037349.1	-	17028423	17028498	17023659	17023726	17029100	17029171	112136194	9,10,3	174182124	0,0,3	224	149	0.000165837	0.00981493	0.892,0.9,0.977	1.0,1.0,0.965	-0.065
PBRM1	NA	chrNC_037349.1	+	48179456	48179594	48176129	48176238	48181577	48181730	8,2,13	2,0,10	3,3,1	18,8,14	287	149	8.37184e-05	0.00596312	0.675,1.0,0.403	0.08,0.163,0.036	0.6
HNRNPH3	NA	chrNC_037355.1	+	24751662	24751786	24751309	24751514	24756345	24756480	41,9,16	72,49,62	2,0,16	52,74,57	273	149	9.60829e-05	0.00654828	0.237,0.091,0.123	0.021,0.0,0.133	0.099
HNRNPH3	NA	chrNC_037355.1	+	24751662	24751786	24751349	24751495	24756345	24756480	35,11,14	0,3,21	2,0,14	28,7,33	273	149	1.12435e-05	0.00134724	1.0,0.667,0.267	0.038,0.0,0.188	0.569
APH1B	NA	chrNC_037337.1	-	46762897	46762968	46741146	46741274	46769694	46769865	49,51,39	10,4,0	72,34,55	0,0,0	220	149	4.62012e-05	0.00379434	0.768,0.896,1.0	1.0,1.0,1.0	-0.112
LOC101905499	NA	chrNC_037338.1	-	68357430	68357721	68352730	68353565	68381873	68382111	2,4,3	9,11,4	5,12,12	3,4,1	440	149	0.000117348	0.00757375	0.07,0.11,0.203	0.361,0.504,0.803	-0.428
EIF4G2	NA	chrNC_037342.1	+	41876831	41876945	41876279	41876440	41877535	41877661	457036724137	156315381353	630761134744	140716271011	263	149	4.73583e-06	0.000675422	0.624,0.575,0.634	0.717,0.68,0.727	-0.097
C2H2orf76	NA	chrNC_037329.1	-	71149941	71150086	71129775	71129826	71192221	71192392	50,77,131	0,4,12	88,49,40	0,0,0	294	149	2.65853e-05	0.0025789	1.0,0.907,0.847	1.0,1.0,1.0	-0.082
CASK	NA	chrNC_037357.1	+	102036602	102036671	102033702	102033771	102039747	102039944	42,15,36	12,8,12	29,144,82	36,157,74	218	149	1.81926e-05	0.00194123	0.705,0.562,0.672	0.355,0.385,0.431	0.256
ZNF74	NA	chrNC_037344.1	-	72547810	72547933	72547420	72547547	72548270	72548326	4,0,10	1,6,2	1,0,0	8,6,3	272	149	0.000161451	0.00965305	0.687,0.0,0.733	0.064,0.0,0.0	0.452
TCN2	NA	chrNC_037344.1	+	69587173	69587335	69584353	69584523	69588472	69588645	240,105,61	4,0,2	319124225	29,4,9	311	149	0.000124592	0.00800594	0.966,1.0,0.936	0.841,0.937,0.923	0.067
PARD3	NA	chrNC_037340.1	+	18765621	18765753	18744094	18744270	18806772	18806864	181286266	23,17,26	297292259	14,3,11	281	149	0.000109413	0.00717302	0.807,0.899,0.844	0.918,0.981,0.926	-0.092
PARD3	NA	chrNC_037340.1	+	18831176	18831215	18828790	18828919	18841129	18841318	80,114,84	14,15,5	187,67,140	0,0,0	188	149	1.34108e-11	1.78224e-08	0.819,0.858,0.93	1.0,1.0,1.0	-0.131
ZAR1L	NA	chrNC_037339.1	+	28762566	28762654	28761533	28761661	28763776	28765359	1,0,6	12,3,8	4,3,3	0,1,1	237	149	2.10621e-06	0.000344019	0.05,0.0,0.32	1.0,0.654,0.654	-0.646
ZAR1L	NA	chrNC_037339.1	+	28762570	28762654	28761533	28761661	28763776	28763908	3,0,14	12,3,8	7,5,3	0,1,1	233	149	5.00044e-06	0.000699511	0.138,0.0,0.528	1.0,0.762,0.657	-0.584
FAM120C	NA	chrNC_037357.1	-	91553158	91553368	91549553	91549752	91555290	91555405	126,78,53	0,0,0	111,79,102	10,2,4	359	149	6.43847e-06	0.000855644	1.0,1.0,1.0	0.822,0.943,0.914	0.107
SRRM1	NA	chrNC_037329.1	-	128279006	128279136	128277153	128277324	128279425	128279548	35,29,24	42,59,96	17,19,22	150166155	279	149	5.45273e-07	0.000112468	0.308,0.208,0.118	0.057,0.058,0.07	0.15
SGMS1	NA	chrNC_037353.1	-	8822147	8822228	8741256	8742108	8867324	8867360	2,1,2	16,3,1	8,2,5	0,0,0	230	149	4.88498e-15	1.19018e-11	0.075,0.178,0.564	1.0,1.0,1.0	-0.728
SGMS1	NA	chrNC_037353.1	-	8861090	8861234	8741256	8742108	8867324	8867360	31,15,14	16,3,1	26,16,33	0,0,0	293	149	5.52407e-09	2.78461e-06	0.496,0.718,0.877	1.0,1.0,1.0	-0.303
EVI5	NA	chrNC_037330.1	+	50803813	50803867	50791797	50791858	50828296	50828431	33,39,54	2,8,3	38,62,50	0,0,0	203	149	5.93242e-05	0.00452862	0.924,0.782,0.93	1.0,1.0,1.0	-0.121
ACTR6	NA	chrNC_037332.1	+	64174662	64174731	64173960	64174078	64175592	64175716	159207159	15,28,31	221205142	8,4,15	218	149	4.47207e-05	0.0036935	0.879,0.835,0.778	0.95,0.972,0.866	-0.099
AP5Z1	NA	chrNC_037352.1	-	39203412	39203436	39197886	39198024	39207656	39207804	0,1,2	62,67,38	13,2,11	88,45,55	173	149	1.18941e-05	0.00140789	0.0,0.013,0.043	0.113,0.037,0.147	-0.08
LOC104971220	NA	chrNC_037329.1	-	51391221	51391481	51342643	51342914	51510361	51510445	3,10,34	0,0,1	213,120,38	7,15,22	409	149	2.47871e-05	0.00246497	1.0,1.0,0.925	0.917,0.745,0.386	0.292
LOC104971220	NA	chrNC_037329.1	-	51391221	51391481	51366945	51366983	51510361	51510445	6,11,26	1,0,0	215,104,50	42,10,0	409	149	0.000168761	0.00992848	0.686,1.0,1.0	0.651,0.791,1.0	0.081
C29H11orf54	NA	chrNC_037356.1	-	1072726	1072812	1070871	1070970	1080582	1080708	142201182	11,6,12	251211146	0,0,2	235	149	7.25104e-07	0.000141491	0.891,0.955,0.906	1.0,1.0,0.979	-0.076
TLR6	NA	chrNC_037333.1	-	58082705	58082794	58063848	58070648	58084318	58084369	0,2,3	18,2,2	25,14,12	1,9,4	238	149	0.000103612	0.00690047	0.0,0.385,0.484	0.94,0.493,0.653	-0.406
DGUOK	NA	chrNC_037338.1	-	10702964	10703112	10697492	10697608	10730241	10730414	482479609	19,36,28	580564365	10,11,9	297	149	0.000133214	0.00839389	0.927,0.87,0.916	0.967,0.963,0.953	-0.057
PRDX4	NA	chrNC_037357.1	-	119516141	119516192	119515821	119515930	119516822	119516857	46140430	118424882397	303385198	137323421383	200	149	7.03334e-08	2.11993e-05	0.028,0.04,0.118	0.141,0.109,0.096	-0.053
ACSS3	NA	chrNC_037332.1	+	10725695	10725884	10702282	10702427	10729868	10730003	1022992567	7,25,32	457755655	27,53,31	338	149	7.4921e-05	0.00550368	0.985,0.946,0.887	0.882,0.863,0.903	0.057
SCMH1	NA	chrNC_037330.1	+	105054462	105054661	105053505	105053529	105062330	105062401	0,0,1	17,5,2	16,3,0	6,2,9	348	149	0.000109925	0.00718991	0.0,0.0,0.176	0.533,0.391,0.0	-0.249
LRRC34	NA	chrNC_037328.1	+	97577268	97577423	97575900	97575996	97577785	97577941	156,65,140	0,0,1	389205184	5,18,4	304	149	0.000115456	0.00748009	1.0,1.0,0.986	0.974,0.848,0.958	0.069
SMARCAL1	NA	chrNC_037329.1	+	104466570	104466673	104462618	104462689	104467964	104468015	68,54,118	15,3,0	119,85,81	0,0,0	252	149	3.32177e-05	0.00299749	0.728,0.914,1.0	1.0,1.0,1.0	-0.119
SUZ12	NA	chrNC_037346.1	-	18188910	18188979	18180647	18180697	18193222	18193287	43,39,84	12,26,11	71,109,96	0,11,5	218	149	2.96971e-05	0.00278286	0.71,0.506,0.839	1.0,0.871,0.929	-0.248
ACTR1B	NA	chrNC_037338.1	-	2969050	2969190	2968348	2968473	2970143	2970219	179108133	0,0,7	303194190	13,12,22	289	149	6.15397e-05	0.00468551	1.0,1.0,0.907	0.923,0.893,0.817	0.091
CCDC62	NA	chrNC_037344.1	-	52724279	52725005	52721196	52721353	52726830	52726946	2,23,8	0,0,0	18,21,5	6,3,0	875	149	6.16147e-06	0.000830151	1.0,1.0,1.0	0.338,0.544,1.0	0.373
TM7SF3	NA	chrNC_037332.1	+	82821859	82821946	82816977	82817155	82824369	82824522	54,41,69	0,0,23	17,29,21	14,11,18	236	149	6.52166e-06	0.000862778	1.0,1.0,0.654	0.434,0.625,0.424	0.39
FAM57A	NA	chrNC_037346.1	-	22100485	22100581	22097874	22099575	22102030	22102235	234213310	25,3,12	618573374	8,4,6	245	149	3.02913e-05	0.00279534	0.851,0.977,0.94	0.979,0.989,0.974	-0.058
PTRH1	NA	chrNC_037338.1	-	98394158	98394258	98393970	98394016	98394733	98394953	40,93,53	0,6,10	81,95,92	0,0,0	249	149	1.19673e-05	0.0014087	1.0,0.903,0.76	1.0,1.0,1.0	-0.112
PTRH1	NA	chrNC_037338.1	-	98394158	98394291	98393970	98394016	98394733	98394953	32,41,30	0,6,10	52,75,61	0,0,0	282	149	4.258e-07	9.22157e-05	1.0,0.783,0.613	1.0,1.0,1.0	-0.201
ADAL	NA	chrNC_037348.1	+	55093662	55093793	55085723	55085881	55094282	55094343	23,22,43	0,0,2	32,23,11	0,12,4	280	149	7.58203e-05	0.00552807	1.0,1.0,0.92	1.0,0.505,0.594	0.274
RNLS	NA	chrNC_037353.1	-	9964786	9964960	9928475	9928651	10165892	10166051	61,47,48	12,0,2	118,112,64	0,0,0	323	149	4.40412e-05	0.00366847	0.701,1.0,0.917	1.0,1.0,1.0	-0.127
MIF4GD	NA	chrNC_037346.1	+	56221273	56221383	56219992	56220124	56221565	56221721	346529535	49,57,48	644440344	29,0,18	259	149	6.25057e-10	4.68584e-07	0.802,0.842,0.865	0.927,1.0,0.917	-0.112
MAGT1	NA	chrNC_037357.1	+	74557875	74557950	74549656	74549746	74562921	74563012	112113150	7,6,15	114,215,97	0,1,0	224	149	4.98285e-08	1.63689e-05	0.914,0.926,0.869	1.0,0.993,1.0	-0.095
ENAH	NA	chrNC_037343.1	-	28545180	28545243	28541974	28542053	28547806	28547873	6,0,0	154,75,218	19,36,53	178577506	212	149	3.0474e-07	7.18524e-05	0.027,0.0,0.0	0.07,0.042,0.069	-0.051
STK40	NA	chrNC_037330.1	+	109505316	109505484	109490269	109490663	109510301	109510421	0,2,9	7,5,8	19,3,9	4,0,2	317	149	5.2611e-05	0.0041128	0.0,0.158,0.346	0.691,1.0,0.679	-0.622
SPAG1	NA	chrNC_037341.1	-	64186382	64186489	64185392	64185498	64186992	64187057	0,0,1	2,2,0	19,1,11	0,1,0	256	149	5.73119e-07	0.000116776	0.0,0.0,1.0	1.0,0.368,1.0	-0.456
ERCC8	NA	chrNC_037347.1	+	18385219	18385321	18371097	18371251	18390205	18390329	106,104,99	17,0,15	91,137,82	2,0,0	251	149	1.86651e-07	4.78694e-05	0.787,1.0,0.797	0.964,1.0,1.0	-0.127
NMRK1	NA	chrNC_037335.1	-	51127389	51127484	51126318	51127046	51130682	51130766	21,12,22	33,28,56	2,8,4	62,35,19	244	149	2.79356e-05	0.00266913	0.28,0.207,0.193	0.019,0.122,0.114	0.142
MTR	NA	chrNC_037355.1	+	9463723	9463836	9461025	9461105	9467383	9467524	8,8,23	9,8,7	35,30,59	5,0,0	262	149	3.93809e-08	1.33881e-05	0.336,0.363,0.651	0.799,1.0,1.0	-0.483
TMEM106A	NA	chrNC_037346.1	+	43169983	43170066	43169557	43169685	43170859	43171086	12,1,13	0,0,1	17,21,13	0,10,3	232	149	0.000163317	0.00970507	1.0,1.0,0.893	1.0,0.574,0.736	0.194
TAF2	NA	chrNC_037341.1	-	81237844	81237963	81232069	81232254	81260531	81260586	61,47,27	0,0,0	46,23,54	3,4,5	268	149	2.19638e-05	0.00223024	1.0,1.0,1.0	0.895,0.762,0.857	0.162
CIB2	NA	chrNC_037348.1	-	30508113	30508169	30504278	30504467	30508292	30508371	0,0,0	5,2,12	1,7,6	9,6,13	205	149	3.77001e-07	8.47876e-05	0.0,0.0,0.0	0.075,0.459,0.251	-0.262
PTAR1	NA	chrNC_037335.1	-	45864394	45864608	45855224	45855529	45866732	45866837	206328256	3,20,3	249377290	0,4,0	363	149	4.64639e-05	0.0037946	0.966,0.871,0.972	1.0,0.975,1.0	-0.055
ABI1	NA	chrNC_037340.1	+	17892850	17892865	17890618	17890795	17893598	17893699	16,73,0	31,24,60	0,0,0	54,67,59	164	149	1.00157e-05	0.0012408	0.319,0.734,0.0	0.0,0.0,0.0	0.351
ABI1	NA	chrNC_037340.1	+	17906095	17906182	17902961	17903138	17910016	17910202	34,44,56	20,16,0	59,50,12	0,0,0	236	149	5.89081e-08	1.87206e-05	0.518,0.635,1.0	1.0,1.0,1.0	-0.282
FDX2	NA	chrNC_037334.1	-	14844521	14844567	14842144	14842232	14845308	14845415	0,0,5	49,29,71	15,5,8	38,56,33	195	149	1.22331e-05	0.00142494	0.0,0.0,0.051	0.232,0.064,0.156	-0.134
ABHD16A	NA	chrNC_037350.1	+	27607653	27607720	27606881	27606938	27607967	27608054	308264473	0,29,14	723596476	9,0,0	216	149	5.96221e-06	0.000810778	1.0,0.863,0.959	0.982,1.0,1.0	-0.053
CABIN1	NA	chrNC_037344.1	+	71373920	71374127	71372943	71373105	71374214	71374360	17,4,29	0,0,0	16,19,28	12,6,0	356	149	8.69178e-07	0.000165014	1.0,1.0,1.0	0.358,0.57,1.0	0.357
TMEM67	NA	chrNC_037341.1	-	70484256	70484397	70479013	70479094	70485970	70486110	42226201	0,15,7	132129120	1,0,0	290	149	2.50335e-05	0.00247334	1.0,0.886,0.937	0.985,1.0,1.0	-0.054
SUSD6	NA	chrNC_037337.1	+	81387451	81387611	81344818	81345068	81387889	81388094	16,15,8	0,7,0	0,9,10	5,11,15	309	149	1.85366e-05	0.00196361	1.0,0.508,1.0	0.0,0.283,0.243	0.661
STAU2	NA	chrNC_037341.1	-	37013515	37013651	36956826	36956986	37023276	37023436	135,146,79	0,0,0	81176159	0,19,4	285	149	5.79044e-06	0.000791099	1.0,1.0,1.0	1.0,0.829,0.954	0.072
SPAG16	NA	chrNC_037329.1	+	101366352	101366471	101361631	101361727	101373319	101373457	0,7,0	2,0,2	11,1,3	0,1,0	268	149	8.33952e-05	0.00596143	0.0,1.0,0.0	1.0,0.357,1.0	-0.452
FCGR2A	NA	chrNC_037330.1	-	8037974	8038070	8035865	8037850	8038934	8039201	137,6,12	71,3,1	0,0,1	3,3,0	245	149	0.000145925	0.00903903	0.54,0.549,0.879	0.0,0.0,1.0	0.323
CFAP300	NA	chrNC_037342.1	-	6666724	6666791	6664993	6665664	6677708	6677875	38160230	0,3,22	82,182,89	0,0,2	216	149	7.06322e-05	0.00524519	1.0,0.974,0.878	1.0,1.0,0.968	-0.039
LOC515551	NA	chrNC_037343.1	-	51885715	51885778	51875235	51883281	51887935	51888016	192167148	73,22,17	184266169	5,12,19	212	149	4.15577e-05	0.0035218	0.649,0.842,0.86	0.963,0.94,0.862	-0.138
FBXO38	NA	chrNC_037334.1	+	59804271	59804477	59800318	59800443	59808767	59808958	1,5,2	41,86,85	13,19,12	75,65,58	355	149	2.07889e-06	0.000341464	0.01,0.024,0.01	0.068,0.109,0.08	-0.071
RBMS3	NA	chrNC_037349.1	+	4022090	4022263	3855083	3856893	4099792	4099851	91,134,77	7,16,7	100,98,60	0,1,0	322	149	3.40072e-09	1.84124e-06	0.857,0.795,0.836	1.0,0.978,1.0	-0.163
RBMS3	NA	chrNC_037349.1	+	4022093	4022263	3855083	3856893	4099792	4099851	73,93,49	7,16,7	85,79,44	0,1,0	319	149	4.11248e-10	3.43533e-07	0.83,0.731,0.766	1.0,0.974,1.0	-0.216
RBMS3	NA	chrNC_037349.1	+	4533939	4533990	4531600	4531697	4580548	4580659	74,63,40	17,21,4	57,79,69	0,5,5	200	149	2.13937e-05	0.00220242	0.764,0.691,0.882	1.0,0.922,0.911	-0.165
BMPR1B	NA	chrNC_037333.1	-	29425695	29425924	29424614	29424774	29426904	29427006	8,12,13	9,11,7	24,8,11	1,1,3	378	149	0.000129208	0.00823019	0.259,0.301,0.423	0.904,0.759,0.591	-0.424
HNRNPC	NA	chrNC_037337.1	+	25881703	25881748	25880836	25881093	25885452	25885725	65134152	0,3,0	79,143,60	18,22,16	194	149	8.88178e-16	3.24596e-12	1.0,0.972,1.0	0.771,0.833,0.742	0.209
HNRNPC	NA	chrNC_037337.1	+	25885203	25885367	25880934	25881093	25885452	25885725	238372328	0,3,0	200222195	18,22,16	313	149	0	0	1.0,0.983,1.0	0.841,0.828,0.853	0.154
CCS	NA	chrNC_037356.1	+	44636694	44636872	44636342	44636480	44637443	44637504	603529499	48,44,31	659379352	16,18,12	327	149	0.000109422	0.00717302	0.851,0.846,0.88	0.949,0.906,0.93	-0.069
CD46	NA	chrNC_037343.1	-	75595965	75596007	75595810	75595852	75596122	75596188	86,148,97	0,0,0	57152104	16,0,16	191	149	3.80444e-08	1.32417e-05	1.0,1.0,1.0	0.735,1.0,0.835	0.143
PHRF1	NA	chrNC_037356.1	-	50704406	50704523	50703790	50703945	50704871	50705053	1,2,5	7,0,6	15,11,28	0,0,0	266	149	2.55777e-06	0.000399901	0.074,1.0,0.318	1.0,1.0,1.0	-0.536
PHRF1	NA	chrNC_037356.1	-	50704406	50704526	50703790	50703945	50704871	50705053	11,2,12	7,0,6	22,13,28	0,0,0	269	149	2.54967e-07	6.11021e-05	0.465,1.0,0.526	1.0,1.0,1.0	-0.336
TMEM39A	NA	chrNC_037328.1	-	64238953	64239140	64230743	64230966	64240281	64240559	258519441	19,29,4	242359242	3,6,0	336	149	8.42079e-05	0.00597245	0.858,0.888,0.98	0.973,0.964,1.0	-0.07
BIN1	NA	chrNC_037329.1	+	5466410	5466539	5465045	5465193	5472075	5472144	45,35,46	2,0,34	95,12,14	80,37,26	278	149	1.04242e-05	0.00126988	0.923,1.0,0.42	0.389,0.148,0.224	0.527
BIN1	NA	chrNC_037329.1	+	5471209	5471317	5465045	5465193	5472075	5472144	28,7,22	2,0,34	13,21,7	80,37,26	257	149	0.000112192	0.00728923	0.89,1.0,0.273	0.086,0.248,0.135	0.565
SMCHD1	NA	chrNC_037351.1	+	37000095	37000244	36997754	36997982	37001118	37001207	118176100	21,27,6	189298191	3,4,5	298	149	5.89927e-10	4.66154e-07	0.737,0.765,0.893	0.969,0.974,0.95	-0.166
ARHGAP29	NA	chrNC_037330.1	+	49272386	49272521	49256641	49256878	49281101	49281198	197241118	2,0,5	202254258	25,11,13	284	149	2.20084e-06	0.000353549	0.981,1.0,0.925	0.809,0.924,0.912	0.087
SMYD5	NA	chrNC_037338.1	-	11227992	11228101	11227116	11227256	11232025	11232127	52,66,135	13,4,1	208106123	0,0,0	258	149	1.64659e-05	0.00179632	0.698,0.905,0.987	1.0,1.0,1.0	-0.137
MTX2	NA	chrNC_037329.1	-	20586994	20587072	20584072	20584145	20609623	20609670	0,7,9	184168246	31,16,5	213159128	227	149	9.132e-05	0.00634186	0.0,0.027,0.023	0.087,0.062,0.025	-0.041
CCAR1	NA	chrNC_037355.1	+	25060618	25060651	25058603	25058648	25063235	25063429	83,93,70	0,0,0	57,91,95	11,3,7	182	149	2.04892e-06	0.000338442	1.0,1.0,1.0	0.809,0.961,0.917	0.104
ATG4D	NA	chrNC_037334.1	+	15055726	15055791	15054574	15054748	15058502	15058633	5,15,10	0,0,0	3,26,17	3,2,5	214	149	3.50968e-05	0.00311893	1.0,1.0,1.0	0.41,0.901,0.703	0.329
HPS5	NA	chrNC_037356.1	+	26360861	26361010	26355951	26356072	26363148	26363312	0,0,0	3,3,1	9,5,0	0,0,5	298	149	3.47384e-05	0.00309648	0.0,0.0,0.0	1.0,1.0,0.0	-0.667
TDRD7	NA	chrNC_037335.1	+	62661642	62661860	62659255	62659329	62675597	62676184	72,46,66	17,17,21	153,78,97	24,5,0	367	149	2.25969e-05	0.00226255	0.632,0.523,0.561	0.721,0.864,1.0	-0.29
LOC101903529	NA	chrNC_037329.1	-	127457995	127458092	127457339	127457819	127458326	127458656	0,2,0	1,1,6	7,1,4	2,0,0	246	149	1.0553e-07	2.88354e-05	0.0,0.548,0.0	0.679,1.0,1.0	-0.71
BAZ2B	NA	chrNC_037329.1	+	36944734	36944836	36944363	36944472	36956745	36956956	4,8,11	0,2,5	0,3,3	15,15,11	251	149	9.0554e-08	2.58633e-05	1.0,0.704,0.566	0.0,0.106,0.139	0.675
GFM1	NA	chrNC_037328.1	-	108860828	108860973	108854705	108854866	108862535	108862698	342262378	0,3,8	542394248	26,23,12	294	149	1.43457e-06	0.000249659	1.0,0.978,0.96	0.914,0.897,0.913	0.071
AMOT	NA	chrNC_037357.1	-	61304898	61304946	61297870	61298019	61305448	61305524	0,0,0	4,3,2	6,8,4	3,2,21	197	149	1.1234e-08	4.83014e-06	0.0,0.0,0.0	0.602,0.752,0.126	-0.493
NINL	NA	chrNC_037340.1	+	10732021	10732209	10721167	10721249	10766733	10766830	8,20,16	0,0,0	1,11,10	2,1,4	337	149	8.12296e-05	0.00582085	1.0,1.0,1.0	0.181,0.829,0.525	0.488
CC2D2B	NA	chrNC_037353.1	+	17350558	17350762	17339047	17339195	17358753	17358846	6,12,6	0,1,0	2,39,31	0,8,16	353	149	3.88089e-05	0.00335697	1.0,0.835,1.0	1.0,0.673,0.45	0.237
MFAP5	NA	chrNC_037332.1	+	101199566	101199596	101197979	101198015	101200494	101200582	29438701463	0,44,141	329519232100	263162124	179	149	9.85576e-06	0.00122618	1.0,0.943,0.896	0.913,0.908,0.934	0.028
EPHX1	NA	chrNC_037343.1	+	28850829	28850973	28833581	28833693	28852815	28853003	71,0,30	340,63,41	30,27,25	23,19,31	293	149	4.95975e-07	0.000105078	0.096,0.0,0.271	0.399,0.419,0.291	-0.247
SNRPA1	NA	chrNC_037348.1	+	29160937	29161017	29160246	29160349	29161419	29161495	131148341	25,29,30	582470345	10,6,10	229	149	9.99201e-16	3.24596e-12	0.773,0.769,0.881	0.974,0.981,0.957	-0.163
NOP58	NA	chrNC_037329.1	+	90794021	90794142	90793773	90793826	90797799	90797921	11,34,70	198270472	79,94,57	328334254	270	149	2.06707e-05	0.00214308	0.03,0.065,0.076	0.117,0.134,0.11	-0.063
NNAT	NA	chrNC_037340.1	+	66466223	66466304	66465153	66465314	66466529	66467548	121,45,128	17,4,10	54,71,53	0,4,0	230	149	8.71566e-05	0.00615506	0.822,0.879,0.892	1.0,0.92,1.0	-0.109
LOC104970537	NA	chrNC_037357.1	+	76858812	76858999	76858255	76858395	76893446	76893574	135,95,78	10,0,6	71,62,76	0,0,0	336	149	3.10064e-05	0.00283292	0.857,1.0,0.852	1.0,1.0,1.0	-0.097
LOC104970537	NA	chrNC_037357.1	+	76871289	76871372	76858255	76858395	76893446	76893574	61,41,20	10,0,6	25,29,41	0,0,0	232	149	2.42563e-06	0.000383342	0.797,1.0,0.682	1.0,1.0,1.0	-0.174
ANGPTL5	NA	chrNC_037342.1	+	6903344	6903530	6900982	6901103	6905768	6906335	323334269	29,8,6	19,42,15	0,0,0	335	149	8.38267e-05	0.00596312	0.832,0.949,0.952	1.0,1.0,1.0	-0.089
IRAK4	NA	chrNC_037332.1	-	36699902	36700009	36699134	36699320	36700098	36700244	157208163	223337289	201311220	240270152	256	149	9.54856e-05	0.00653797	0.291,0.264,0.247	0.328,0.401,0.457	-0.128
IRAK4	NA	chrNC_037332.1	-	36702878	36703048	36700098	36700244	36708679	36708743	274425473	43,34,19	358547305	0,0,0	319	149	0	0	0.749,0.854,0.921	1.0,1.0,1.0	-0.159
CDADC1	NA	chrNC_037339.1	+	18873125	18873200	18868471	18868569	18876252	18876430	105125145	17,10,0	74159106	3,0,0	224	149	2.05406e-05	0.00213717	0.804,0.893,1.0	0.943,1.0,1.0	-0.082
DCAF8	NA	chrNC_037330.1	+	9435642	9436298	9433155	9433230	9437261	9437402	88310951284	18,39,27	136212381062	8,18,5	805	149	3.4165e-06	0.000517556	0.901,0.839,0.898	0.969,0.927,0.975	-0.078
RAMP2	NA	chrNC_037346.1	+	42801418	42801545	42800912	42800978	42801662	42802111	141,38,160	21,0,0	141142110	0,0,0	276	149	0.000169938	0.00995689	0.784,1.0,1.0	1.0,1.0,1.0	-0.072
CCND3	NA	chrNC_037350.1	-	15704083	15704299	15700971	15701131	15715630	15715705	715729636	32,75,39	402421358	9,0,0	365	149	3.77476e-15	1.0033e-11	0.901,0.799,0.869	0.948,1.0,1.0	-0.126
NDUFA12	NA	chrNC_037332.1	-	24705916	24706004	24684179	24684453	24709999	24710082	2072423121	42,20,128	8727281580	0,56,0	237	149	8.31905e-09	3.74191e-06	0.756,0.884,0.939	1.0,0.891,1.0	-0.104
PIK3R1	NA	chrNC_037347.1	-	11479375	11480087	11423965	11424058	11490813	11491026	750510416	23,2,0	486492547	0,0,1	861	149	3.25927e-05	0.00295936	0.849,0.978,1.0	1.0,1.0,0.99	-0.054
RNF13	NA	chrNC_037328.1	-	118304113	118304239	118284534	118284622	118319404	118319485	8421111716	1,6,9	7351019736	19,26,23	275	149	8.38559e-06	0.00106595	0.998,0.99,0.977	0.954,0.955,0.945	0.037
PLEKHM2	NA	chrNC_037343.1	-	51840636	51840746	51839963	51840063	51841148	51841255	582439410	63,42,29	735460526	42,25,0	259	149	7.27922e-06	0.000945878	0.842,0.857,0.891	0.91,0.914,1.0	-0.078
RFTN2	NA	chrNC_037329.1	-	86161285	86161400	86157284	86157564	86162970	86163154	848119158	46,16,1	841202231	4,2,9	264	149	1.7694e-05	0.00190108	0.912,0.808,0.989	0.992,0.983,0.935	-0.067
PIKFYVE	NA	chrNC_037329.1	+	96555107	96555143	96554416	96554566	96557843	96557962	21,11,4	47,28,54	0,1,5	81,52,54	185	149	4.09679e-07	8.93865e-05	0.265,0.24,0.056	0.0,0.015,0.069	0.159
SARNP	NA	chrNC_037332.1	+	57451185	57451238	57449272	57449491	57457902	57458046	0,1,4	12,12,8	8,19,7	9,5,5	202	149	5.70134e-06	0.000782582	0.0,0.058,0.269	0.396,0.737,0.508	-0.438
POMT1	NA	chrNC_037338.1	+	101625075	101625218	101623864	101624020	101625611	101625662	7,28,19	0,2,1	54,7,9	5,8,8	292	149	0.000138582	0.00863907	1.0,0.877,0.907	0.846,0.309,0.365	0.421
POMT1	NA	chrNC_037338.1	+	101625111	101625218	101623864	101624020	101625611	101625662	23,32,22	0,2,1	52,11,21	5,8,8	256	149	4.72224e-05	0.00383511	1.0,0.903,0.928	0.858,0.445,0.604	0.308
METTL15	NA	chrNC_037342.1	+	58808457	58808694	58806386	58806495	58811800	58812087	73,62,88	0,0,1	88,76,73	14,5,6	386	149	1.62806e-08	6.5205e-06	1.0,1.0,0.971	0.708,0.854,0.824	0.195
TWISTNB	NA	chrNC_037331.1	-	28404141	28404283	28401668	28401877	28410186	28410459	149375390	7,12,18	273324234	2,2,2	291	149	1.54004e-05	0.00169271	0.916,0.941,0.917	0.986,0.988,0.984	-0.061
N4BP2L1	NA	chrNC_037339.1	+	28609104	28609193	28608666	28608794	28611216	28611285	52,31,29	13,2,0	13,34,33	0,0,0	238	149	1.24406e-05	0.00144336	0.715,0.907,1.0	1.0,1.0,1.0	-0.126
SAFB2	NA	chrNC_037334.1	+	18692699	18693210	18691754	18691782	18693637	18693687	169144141	0,0,0	182181219	1,6,14	660	149	7.09874e-07	0.000140234	1.0,1.0,1.0	0.976,0.872,0.779	0.124
TANK	NA	chrNC_037329.1	-	35146362	35146439	35143354	35144242	35147675	35148247	2,11,40	229324277	15,58,35	191233176	226	149	7.49114e-06	0.000964839	0.006,0.022,0.087	0.049,0.141,0.116	-0.064
LOC101904042	NA	chrNC_037354.1	-	25059927	25060070	25059145	25059249	25060366	25060473	0,1,0	5,7,23	4,7,6	7,34,17	292	149	5.06958e-05	0.00398439	0.0,0.068,0.0	0.226,0.095,0.153	-0.135
TMEM241	NA	chrNC_037351.1	+	33231182	33231218	33227259	33227308	33234719	33234754	7,24,17	0,0,0	13,24,8	5,7,0	185	149	4.18126e-06	0.000615382	1.0,1.0,1.0	0.677,0.734,1.0	0.196
CD200	NA	chrNC_037328.1	+	57130627	57130709	57104543	57105743	57133969	57134290	48,43,53	0,0,0	17,65,20	10,32,10	231	149	0	0	1.0,1.0,1.0	0.523,0.567,0.563	0.449
CD200	NA	chrNC_037328.1	+	57141752	57141860	57136690	57136963	57206097	57206343	18,26,40	19,20,2	12,44,48	0,0,1	257	149	1.95677e-08	7.59416e-06	0.355,0.43,0.921	1.0,1.0,0.965	-0.42
KANK1	NA	chrNC_037335.1	-	43784869	43785112	43783402	43783490	43786562	43786671	188,109,86	0,1,2	361289360	6,9,31	392	149	2.12608e-05	0.00219647	1.0,0.976,0.942	0.958,0.924,0.815	0.074
SBF1	NA	chrNC_037332.1	-	119766614	119766692	119766180	119766353	119769169	119769307	49,36,20	2,0,0	39,15,56	4,3,10	227	149	1.14834e-05	0.00137037	0.941,1.0,1.0	0.865,0.766,0.786	0.175
ZC3H14	NA	chrNC_037337.1	+	100291428	100291588	100285210	100285285	100296720	100296841	85,86,83	131159176	161114151	163128109	309	149	1.32871e-05	0.0015107	0.238,0.207,0.185	0.323,0.3,0.4	-0.131
OSBPL8	NA	chrNC_037332.1	-	5926988	5927027	5910405	5910543	5936971	5937080	74,49,33	285283233	101,86,77	239303221	188	149	0.000165096	0.00979089	0.171,0.121,0.101	0.251,0.184,0.216	-0.086
VCAN	NA	chrNC_037334.1	+	83404524	83407485	83397640	83397934	83426962	83432176	247771096182	396972636	6469774410009	339384666	3110	149	0	0	0.231,0.259,0.318	0.478,0.491,0.419	-0.193
EME2	NA	chrNC_037352.1	+	1353215	1353308	1352723	1352860	1353934	1354026	24,31,15	6,5,0	6,22,10	0,1,0	242	149	7.66616e-05	0.00554791	0.711,0.792,1.0	1.0,0.931,1.0	-0.143
DHRS12	NA	chrNC_037339.1	-	21207320	21207458	21205818	21206470	21209973	21210064	26142192	0,3,1	206,262,96	14,8,11	287	149	3.71041e-05	0.00324794	1.0,0.961,0.99	0.884,0.944,0.819	0.101
PRR3	NA	chrNC_037350.1	-	28419176	28419239	28416566	28416857	28419942	28420070	16,13,4	5,3,1	4,5,16	0,0,1	212	149	9.84218e-05	0.00664563	0.692,0.753,0.738	1.0,1.0,0.918	-0.245
ZKSCAN1	NA	chrNC_037352.1	-	36408552	36408644	36399126	36406187	36410616	36410770	22,29,15	9,3,1	15,15,33	0,1,0	241	149	2.50405e-05	0.00247334	0.602,0.857,0.903	1.0,0.903,1.0	-0.18
ZNF596	NA	chrNC_037328.1	-	157499870	157500089	157498110	157498193	157502006	157502091	27,7,10	0,6,4	37,8,13	0,0,1	368	149	2.70985e-05	0.00260618	1.0,0.321,0.503	1.0,1.0,0.84	-0.339
ZBTB49	NA	chrNC_037333.1	-	104805987	104806034	104799027	104799101	104809421	104810524	11,2,1	9,5,1	6,12,14	2,0,0	196	149	5.29223e-07	0.000110521	0.482,0.233,0.432	0.695,1.0,1.0	-0.516
FSD1L	NA	chrNC_037335.1	+	95305850	95305873	95299350	95299452	95312471	95312593	0,0,0	6,2,5	0,2,4	4,0,0	172	149	0.000135165	0.00846212	0.0,0.0,0.0	0.0,1.0,1.0	-0.667
FSD1L	NA	chrNC_037335.1	+	95323781	95323814	95323026	95323156	95327153	95327254	0,1,0	15,16,31	0,15,4	26,46,32	182	149	7.12933e-05	0.00527697	0.0,0.049,0.0	0.0,0.211,0.093	-0.085
EPS15L1	NA	chrNC_037334.1	+	6653372	6653578	6638492	6638625	6658678	6659287	4,10,10	22,4,9	28,18,49	2,0,0	355	149	3.53273e-13	5.73813e-10	0.071,0.512,0.318	0.855,1.0,1.0	-0.651
MAGED1	NA	chrNC_037357.1	+	89385681	89385783	89353727	89353785	89387043	89387131	7,9,4	0,0,0	12,11,9	9,3,8	251	149	1.68973e-10	1.59363e-07	1.0,1.0,1.0	0.442,0.685,0.4	0.491
MAGED1	NA	chrNC_037357.1	+	89387043	89387131	89353722	89353785	89427312	89427386	14,6,0	23,0,8	32,12,27	0,0,0	237	149	1.85308e-06	0.000313171	0.277,1.0,0.0	1.0,1.0,1.0	-0.574
UAP1L1	NA	chrNC_037338.1	+	106112398	106112465	106111664	106111850	106112920	106114185	39,23,12	7,5,0	88,53,70	0,0,0	216	149	1.17915e-05	0.00140142	0.794,0.76,1.0	1.0,1.0,1.0	-0.149
TMEM173	NA	chrNC_037334.1	-	50739630	50739869	50738645	50738832	50741459	50741643	25,22,29	0,9,3	52,36,60	0,0,0	388	149	2.62742e-05	0.0025606	1.0,0.484,0.788	1.0,1.0,1.0	-0.243
KIAA0040	NA	chrNC_037343.1	-	56405950	56406074	56397326	56400418	56418495	56418575	15,4,22	290,82,95	98,94,63	398335360	273	149	9.35004e-06	0.00118341	0.027,0.026,0.112	0.118,0.133,0.087	-0.058
PPEF1	NA	chrNC_037357.1	-	124689159	124689320	124681719	124681834	124698536	124698597	22,22,24	0,0,0	24,17,9	3,3,4	310	149	9.12507e-07	0.000172122	1.0,1.0,1.0	0.794,0.731,0.52	0.318
ELOVL1	NA	chrNC_037330.1	+	102651000	102651070	102650186	102650293	102652798	102652858	11,11,18	165153231	44,28,25	154162151	219	149	6.93566e-06	0.000909318	0.043,0.047,0.05	0.163,0.105,0.101	-0.076
CHEK2	NA	chrNC_037344.1	-	68004665	68004813	68001905	68001996	68004931	68005056	34,43,96	4,1,2	117,27,46	23,13,7	297	149	2.25231e-05	0.00226255	0.81,0.956,0.96	0.718,0.51,0.767	0.244
LOC509946	NA	chrNW_020192292.1	-	8004024	8004152	7999212	7999324	8013901	8014031	0,0,2	3,3,10	15,11,4	0,11,0	277	149	3.29302e-08	1.15998e-05	0.0,0.0,0.097	1.0,0.35,1.0	-0.751
KIAA1551	NA	chrNC_037332.1	-	77941895	77942033	77938583	77938646	77949463	77949554	192326211	17,12,0	92214149	0,0,0	287	149	9.42531e-06	0.00118779	0.854,0.934,1.0	1.0,1.0,1.0	-0.071
KIAA1551	NA	chrNC_037332.1	-	77946729	77946864	77938583	77938646	77949463	77949554	19,49,4	17,12,0	7,15,21	0,0,0	284	149	7.5316e-08	2.22426e-05	0.37,0.682,1.0	1.0,1.0,1.0	-0.316
TXNL4A	NA	chrNC_037351.1	+	545525	545629	539345	539513	549423	549835	435452708	0,0,57	392488334	57,46,7	253	149	9.43322e-05	0.00649786	1.0,1.0,0.88	0.802,0.862,0.966	0.083
TTLL7	NA	chrNC_037330.1	+	60240568	60240742	60234571	60234732	60257355	60257476	94,26,40	0,10,6	76,67,77	0,0,2	323	149	3.04995e-05	0.00279534	1.0,0.545,0.755	1.0,1.0,0.947	-0.216
NABP2	NA	chrNC_037332.1	-	57102779	57102866	57101055	57101157	57103128	57103340	34,40,26	37,37,72	64,53,49	25,20,25	236	149	7.25125e-06	0.000945878	0.367,0.406,0.186	0.618,0.626,0.553	-0.279
SRSF11	NA	chrNC_037330.1	-	74953923	74954807	74953519	74953629	74957396	74957530	130216381114	29,65,70	57113461099	86,88,100	1033	149	0.000134389	0.00843162	0.866,0.784,0.697	0.489,0.688,0.613	0.186
SRSF11	NA	chrNC_037330.1	-	74955281	74956730	74953923	74954807	74957396	74957530	169625831607	58,39,51	86119361694	12,18,20	1598	149	9.44553e-05	0.00649786	0.732,0.861,0.746	0.87,0.909,0.888	-0.109
TEAD1	NA	chrNC_037342.1	-	40014051	40014195	39927176	39927432	40014794	40014909	30,17,27	155,94,152	55,77,70	89170161	293	149	1.10424e-07	2.98931e-05	0.09,0.084,0.083	0.239,0.187,0.181	-0.117
CNTRL	NA	chrNC_037335.1	+	110543829	110544050	110542666	110542820	110547053	110547230	8,36,24	0,0,0	76,55,71	0,11,9	370	149	1.79982e-06	0.000307727	1.0,1.0,1.0	1.0,0.668,0.761	0.19
TINAGL1	NA	chrNC_037329.1	-	122144816	122145006	122144659	122144705	122145138	122145289	315418113210	61,28,84	541136824349	28,32,28	339	149	5.75151e-07	0.000116776	0.958,0.966,0.944	0.988,0.981,0.986	-0.029
PRRC2C	NA	chrNC_037343.1	+	39075282	39075409	39074787	39074891	39076250	39076487	35,43,41	12,3,0	73,93,137	0,1,0	276	149	2.9879e-05	0.00279097	0.612,0.886,1.0	1.0,0.98,1.0	-0.161
PRRC2C	NA	chrNC_037343.1	+	39078043	39078096	39075282	39075409	39078552	39080464	6,11,1	52,19,29	63,46,51	52,29,53	202	149	3.86204e-08	1.3284e-05	0.078,0.299,0.025	0.472,0.539,0.415	-0.341
BIN3	NA	chrNC_037335.1	-	69946338	69946387	69939966	69940007	69973775	69973864	162202207	12,29,24	127184122	13,3,0	198	149	0.000155986	0.00942827	0.91,0.84,0.866	0.88,0.979,1.0	-0.081
GATD1	NA	chrNC_037356.1	+	50588388	50588482	50587893	50587988	50588620	50588732	176214207	19,26,0	257188220	2,0,0	243	149	1.3437e-09	8.73017e-07	0.85,0.835,1.0	0.987,1.0,1.0	-0.101
UBTD1	NA	chrNC_037353.1	+	18715209	18715248	18710110	18710250	18758029	18758257	0,0,1	38,27,17	12,9,10	37,35,22	188	149	2.40869e-09	1.35428e-06	0.0,0.0,0.045	0.204,0.169,0.265	-0.198
HACE1	NA	chrNC_037336.1	+	45201407	45201558	45192245	45192352	45217264	45217333	119202131	7,10,3	189,175,91	17,25,19	300	149	7.69126e-05	0.00555233	0.894,0.909,0.956	0.847,0.777,0.704	0.144
HACE1	NA	chrNC_037336.1	+	45209020	45209355	45192245	45192352	45217264	45217333	240428405	7,10,3	435379262	17,25,19	484	149	4.25362e-05	0.00358395	0.913,0.929,0.977	0.887,0.824,0.809	0.1
ADGB	NA	chrNC_037336.1	+	84038776	84038930	84037900	84038035	84041091	84041279	3,3,8	1,0,0	5,11,3	4,0,4	303	149	9.06248e-05	0.00632362	0.596,1.0,1.0	0.381,1.0,0.269	0.315
MAPKAP1	NA	chrNC_037338.1	-	96484968	96485058	96470060	96470209	96516309	96516539	63105124	28,23,22	151122104	9,7,10	239	149	5.36092e-06	0.000746368	0.584,0.74,0.778	0.913,0.916,0.866	-0.198
MAPKAP1	NA	chrNC_037338.1	-	96487450	96487778	96484968	96485058	96516309	96516539	237340331	0,0,4	312327245	7,7,11	477	149	4.46635e-05	0.0036935	1.0,1.0,0.963	0.933,0.936,0.874	0.073
MAPKAP1	NA	chrNC_037338.1	-	96494694	96494764	96470060	96470209	96516309	96516555	1,12,11	28,23,22	12,22,10	9,7,10	219	149	0.000155299	0.00942006	0.024,0.262,0.254	0.476,0.681,0.405	-0.341
FBXO31	NA	chrNC_037345.1	-	12939741	12939846	12938987	12939155	12943725	12943802	2,6,1	0,0,1	0,0,1	2,7,0	254	149	6.23461e-08	1.91875e-05	1.0,1.0,0.37	0.0,0.0,1.0	0.457
BCL2L13	NA	chrNC_037332.1	+	109119803	109119947	109111290	109111447	109131312	109131411	379385314	32,5,13	551632484	20,0,0	293	149	3.93758e-05	0.00336617	0.858,0.975,0.925	0.933,1.0,1.0	-0.058
STRADB	NA	chrNC_037329.1	+	90038821	90038864	90037575	90037820	90039319	90039906	69,85,147	13,4,5	136,88,51	0,0,1	192	149	1.25557e-05	0.00145096	0.805,0.943,0.958	1.0,1.0,0.975	-0.09
ALDOB	NA	chrNC_037335.1	-	91145645	91145845	91142798	91143317	91146260	91146435	7,6,0	0,0,1	0,4,0	3,0,1	349	149	5.86153e-05	0.00448622	1.0,1.0,0.0	0.0,1.0,0.0	0.333
CMC1	NA	chrNC_037349.1	+	2749058	2749149	2698264	2698354	2752281	2752548	532320474	83,28,49	702331420	15,12,27	240	149	1.62247e-09	9.8825e-07	0.799,0.876,0.857	0.967,0.945,0.906	-0.095
POLR2D	NA	chrNC_037329.1	+	4625294	4625475	4623449	4623545	4631672	4631768	8669401711	32,45,34	168213171014	2,0,0	330	149	0	0	0.924,0.904,0.958	0.997,1.0,1.0	-0.07
PQLC1	NA	chrNC_037351.1	+	574808	574942	569857	570191	596755	596972	195196150	0,0,3	237245245	24,40,2	283	149	1.46969e-09	9.14242e-07	1.0,1.0,0.963	0.839,0.763,0.985	0.125
SLC39A10	NA	chrNC_037329.1	+	84320120	84320229	84282863	84282977	84337683	84338708	46,30,33	0,0,0	24,98,89	0,11,4	258	149	5.80906e-05	0.00446852	1.0,1.0,1.0	1.0,0.837,0.928	0.078
TLR3	NA	chrNC_037354.1	+	16183932	16185782	16180863	16181055	16186824	16186985	365219240	18,17,4	212394324	0,0,1	1999	149	2.34429e-11	2.85584e-08	0.602,0.49,0.817	1.0,1.0,0.96	-0.35
TUFT1	NA	chrNC_037330.1	-	19225953	19226028	19225441	19225543	19250671	19250783	142107158	0,0,0	151372242	0,46,26	224	149	1.03332e-10	1.00704e-07	1.0,1.0,1.0	1.0,0.843,0.861	0.099
HESX1	NA	chrNC_037349.1	+	43885209	43885340	43882930	43884259	43904468	43904553	2,0,1	7,7,11	15,5,2	2,3,8	280	149	7.48459e-05	0.00550368	0.132,0.0,0.046	0.8,0.47,0.117	-0.403
HESX1	NA	chrNC_037349.1	+	43893803	43893920	43882929	43884259	43904478	43904553	17,17,33	0,0,2	23,12,17	10,7,0	266	149	5.82145e-05	0.00446852	1.0,1.0,0.902	0.563,0.49,1.0	0.283
PRKCI	NA	chrNC_037328.1	-	97153016	97153072	97148745	97148867	97162987	97163202	3,2,0	150133158	19,19,4	157228198	205	149	9.47326e-05	0.00650163	0.014,0.011,0.0	0.081,0.057,0.014	-0.042
PABPC4	NA	chrNC_037330.1	+	106504777	106504864	106504156	106504228	106504958	106505032	222129268	0,1,0	646416506	42,41,5	236	149	5.65899e-10	4.59589e-07	1.0,0.988,1.0	0.907,0.865,0.985	0.077
GOLGB1	NA	chrNC_037328.1	-	66156674	66156830	66155100	66155235	66159298	66159436	71,51,24	8,2,12	41,88,80	0,2,2	305	149	9.33974e-05	0.00646497	0.813,0.926,0.494	1.0,0.956,0.951	-0.225
GOLGB1	NA	chrNC_037328.1	-	66210898	66211027	66208036	66208162	66213011	66213164	229265231	17,0,9	271362325	3,0,0	278	149	6.66865e-05	0.00503802	0.878,1.0,0.932	0.98,1.0,1.0	-0.057
ETV4	NA	chrNC_037346.1	-	43459410	43459486	43454324	43454378	43461387	43461435	0,0,0	22,6,18	28,0,5	144,23,79	225	149	0.000102843	0.00688061	0.0,0.0,0.0	0.114,0.0,0.04	-0.051
SPATA5	NA	chrNC_037344.1	-	34481028	34481109	34422713	34422840	34481788	34481953	0,0,5	13,40,35	18,14,4	25,51,38	230	149	7.66575e-05	0.00554791	0.0,0.0,0.085	0.318,0.151,0.064	-0.149
MIPOL1	NA	chrNC_037348.1	+	47483888	47483967	47421034	47421279	47503840	47504072	69,56,149	14,6,12	310440328	8,5,1	228	149	1.94174e-09	1.15073e-06	0.763,0.859,0.89	0.962,0.983,0.995	-0.143
USP16	NA	chrNC_037328.1	-	7154225	7154415	7152041	7152143	7155208	7155319	1,13,8	268,279,57	15,25,7	309287151	339	149	0.000130125	0.00825262	0.002,0.02,0.058	0.021,0.037,0.02	0.001
KYAT3	NA	chrNC_037330.1	+	54946833	54946992	54928476	54928725	54951834	54951979	22,56,64	2,7,3	27,38,31	0,0,1	308	149	0.000125809	0.00804873	0.842,0.795,0.912	1.0,1.0,0.937	-0.129
ABCB6	NA	chrNC_037329.1	-	107168179	107168366	107167881	107167983	107168612	107168750	80,76,68	16,3,0	102,65,119	0,2,0	336	149	5.06124e-05	0.00398439	0.689,0.918,1.0	1.0,0.935,1.0	-0.109
AGO4	NA	chrNC_037330.1	-	109955425	109955560	109949747	109949849	109955851	109956167	7,23,30	2,8,0	39,68,62	0,0,0	284	149	0.000169083	0.00992848	0.647,0.601,1.0	1.0,1.0,1.0	-0.251
RCBTB2	NA	chrNC_037339.1	-	18270084	18270135	18248251	18248382	18284080	18284227	31,2,2	12,0,11	7,6,10	1,0,0	200	149	4.85112e-05	0.00386485	0.658,1.0,0.119	0.839,1.0,1.0	-0.354
RCBTB2	NA	chrNC_037339.1	-	18270445	18270528	18270084	18270135	18283723	18283883	18,5,17	0,1,0	30,31,20	9,1,3	232	149	0.000160584	0.00962087	1.0,0.763,1.0	0.682,0.952,0.811	0.106
RCBTB2	NA	chrNC_037339.1	-	18271600	18271678	18270084	18270135	18283723	18283883	4,17,11	0,1,0	13,6,5	9,1,3	227	149	9.6028e-07	0.000179972	1.0,0.918,1.0	0.487,0.798,0.522	0.37
RCBTB2	NA	chrNC_037339.1	-	18272334	18272427	18270084	18270135	18283723	18283883	1,4,7	0,1,0	8,3,13	9,1,3	242	149	3.43082e-05	0.00306749	1.0,0.711,1.0	0.354,0.649,0.727	0.327
ARL3	NA	chrNC_037353.1	-	23302047	23302233	23292985	23293254	23312951	23313068	202253392	20,18,14	421465257	8,13,2	335	149	9.60842e-05	0.00654828	0.818,0.862,0.926	0.959,0.941,0.983	-0.092
LCLAT1	NA	chrNC_037338.1	-	69422522	69422668	69343207	69343376	69424145	69424308	0,0,0	71,69,43	10,3,13	44,40,38	295	149	8.81977e-08	2.55311e-05	0.0,0.0,0.0	0.103,0.036,0.147	-0.095
ABCG2	NA	chrNC_037333.1	+	36575547	36575652	36570395	36570553	36578096	36578248	1,0,4	45,12,45	31,12,8	87,78,57	254	149	4.89174e-05	0.00388641	0.013,0.0,0.05	0.173,0.083,0.076	-0.09
TBC1D23	NA	chrNC_037328.1	+	44573531	44573643	44555206	44555468	44575455	44575561	577724519	20,34,9	435736530	0,0,12	261	149	3.52611e-06	0.000526723	0.943,0.924,0.971	1.0,1.0,0.962	-0.041
BOLA2B	NA	chrNC_037352.1	+	26130650	26131881	26126553	26126870	26131970	26132068	143812722079	4,19,18	13491484853	0,0,0	1380	149	2.51422e-08	9.30483e-06	0.975,0.878,0.926	1.0,1.0,1.0	-0.074
AARS	NA	chrNC_037345.1	+	1795570	1795675	1753605	1753628	1796337	1796502	22,31,19	4,4,8	46,41,19	0,0,0	254	149	4.17231e-09	2.17832e-06	0.763,0.82,0.582	1.0,1.0,1.0	-0.278
RNF14	NA	chrNC_037334.1	+	53037933	53038109	53035790	53036032	53040359	53040423	138135261	0,0,5	201222190	22,13,0	325	149	2.94274e-05	0.00277538	1.0,1.0,0.96	0.807,0.887,1.0	0.089
MEMO1	NA	chrNC_037338.1	-	14597123	14597192	14566436	14566579	14608904	14608986	192133201	3,9,5	168,129,75	11,31,5	218	149	0.000162209	0.00967859	0.978,0.91,0.965	0.913,0.74,0.911	0.096
LOC100847604	NA	chrNC_037337.1	+	36763147	36763228	36761506	36761668	36770049	36777744	475635597	116,56,28	586694531	14,33,23	230	149	5.42109e-05	0.00421533	0.726,0.88,0.932	0.964,0.932,0.937	-0.098
ESCO1	NA	chrNC_037351.1	+	34641623	34641725	34640009	34640137	34643188	34645286	16,26,39	24,5,10	9,25,18	0,0,0	251	149	1.02482e-09	6.96808e-07	0.284,0.755,0.698	1.0,1.0,1.0	-0.421
SLC10A7	NA	chrNC_037344.1	+	12036870	12036954	12012697	12012733	12046078	12046244	5,3,9	10,2,1	16,19,16	0,0,0	233	149	1.59211e-07	4.19355e-05	0.242,0.49,0.852	1.0,1.0,1.0	-0.472
LOC104969351	NA	chrNC_037335.1	-	46517194	46517303	46512735	46512843	46583521	46583931	14,29,30	9,4,0	3,13,21	0,0,0	258	149	5.04576e-05	0.00398439	0.473,0.807,1.0	1.0,1.0,1.0	-0.24
PRRX1	NA	chrNC_037343.1	+	38269306	38269378	38265382	38265564	38275093	38278011	702395762	49,35,20	9309841035	18,28,22	221	149	9.78267e-05	0.0066361	0.906,0.884,0.963	0.972,0.96,0.969	-0.049
TJP1	NA	chrNC_037348.1	-	28413753	28413993	28412306	28413164	28414319	28414670	50,10,5	0,1,1	38,14,52	33,20,24	389	149	1.96793e-09	1.15073e-06	1.0,0.793,0.657	0.306,0.211,0.454	0.493
KLF3	NA	chrNC_037333.1	+	57955433	57955624	57952395	57952460	57957657	57957753	2,1,4	1,0,0	11,1,8	0,9,4	340	149	0.000153657	0.00935881	0.467,1.0,1.0	1.0,0.046,0.467	0.318
EHHADH	NA	chrNC_037328.1	+	81893939	81894112	81885714	81885818	81898497	81898609	137,27,38	12,0,16	71,39,52	0,0,2	322	149	2.85085e-05	0.00271499	0.841,1.0,0.524	1.0,1.0,0.923	-0.186
FBLN2	NA	chrNC_037349.1	-	58344572	58344713	58340257	58340392	58346732	58346834	76,14,12	563440367	178231293	7307661097	290	149	0	0	0.065,0.016,0.017	0.111,0.134,0.121	-0.089
KIF1B	NA	chrNC_037343.1	-	43283855	43283897	43280869	43281003	43284935	43285078	4,10,11	114,84,58	40,28,59	108,46,110	191	149	7.65011e-11	8.60255e-08	0.027,0.085,0.129	0.224,0.322,0.295	-0.2
ALG5	NA	chrNC_037339.1	+	24698761	24698819	24696546	24696646	24700122	24700294	0,13,15	181338355	35,15,4	192,194,95	207	149	7.63378e-05	0.00554791	0.0,0.027,0.03	0.116,0.053,0.029	-0.047
TMEM44	NA	chrNC_037328.1	+	72915168	72915255	72914796	72914963	72920044	72920215	48,24,46	0,0,0	122,121,82	17,12,5	236	149	1.66514e-07	4.34677e-05	1.0,1.0,1.0	0.819,0.864,0.912	0.135
CSNK1G1	NA	chrNC_037337.1	+	45795379	45795490	45781690	45781795	45802344	45802546	0,2,0	3,3,6	6,8,1	2,0,0	260	149	9.55357e-10	6.65042e-07	0.0,0.276,0.0	0.632,1.0,1.0	-0.785
CSNK1G1	NA	chrNC_037337.1	+	45795379	45795490	45781690	45781795	45803169	45803276	0,2,0	14,21,31	21,23,21	6,37,29	260	149	1.0133e-10	1.00704e-07	0.0,0.052,0.0	0.667,0.263,0.293	-0.39
EBPL	NA	chrNC_037339.1	-	19211467	19211537	19205767	19205906	19232715	19232925	56,71,156	0,5,0	99,141,62	5,18,20	219	149	7.67799e-07	0.000148663	1.0,0.906,1.0	0.931,0.842,0.678	0.152
DEDD2	NA	chrNC_037345.1	+	51051865	51052232	51051185	51051257	51054045	51054168	66,86,35	0,0,0	24,86,56	1,17,0	516	149	1.27212e-05	0.00146035	1.0,1.0,1.0	0.874,0.594,1.0	0.177
SLC9A3R2	NA	chrNC_037352.1	+	1587594	1587657	1587196	1587240	1587889	1588862	18,22,3	9,2,0	3,25,11	1,0,0	212	149	0.00015218	0.00928871	0.584,0.885,1.0	0.678,1.0,1.0	-0.07
SSR2	NA	chrNC_037330.1	+	14757081	14757190	14754779	14754934	14759014	14759092	102317771885	138,204,90	152419791113	44,55,49	258	149	9.89678e-11	1.00704e-07	0.811,0.834,0.924	0.952,0.954,0.929	-0.089
YEATS2	NA	chrNC_037328.1	-	83341998	83342157	83338523	83338700	83342954	83343127	14,16,13	0,3,10	15,29,54	0,0,0	308	149	2.18035e-05	0.00222988	1.0,0.721,0.386	1.0,1.0,1.0	-0.298
PAN3	NA	chrNC_037339.1	-	31913120	31913282	31866241	31866489	31939620	31939687	4,8,2	0,0,0	5,9,3	3,3,3	311	149	5.98057e-09	2.86646e-06	1.0,1.0,1.0	0.444,0.59,0.324	0.547
AP2A2	NA	chrNC_037356.1	-	50424750	50424911	50422236	50422319	50429179	50429353	147,94,154	14,5,5	316220219	2,2,0	310	149	2.72897e-07	6.48674e-05	0.835,0.9,0.937	0.987,0.981,1.0	-0.099
PLSCR2	NA	chrNC_037328.1	+	121954511	121954537	121946075	121946456	121957879	121957921	276311425	16,24,56	272386257	66,57,53	175	149	2.47244e-05	0.00246497	0.936,0.917,0.866	0.778,0.852,0.805	0.095
SPAG5	NA	chrNC_037346.1	-	20041583	20041697	20041169	20041263	20041799	20041892	7,2,61	0,0,0	81108109	14,2,6	263	149	3.04553e-05	0.00279534	1.0,1.0,1.0	0.766,0.968,0.911	0.118
HECTD1	NA	chrNC_037348.1	-	41710477	41710660	41709877	41710085	41710892	41710947	10618441323	0,21,11	92012181422	31,48,30	332	149	1.12029e-05	0.00134724	1.0,0.947,0.982	0.93,0.919,0.955	0.042
TJP2	NA	chrNC_037335.1	+	45407664	45407775	45406189	45406402	45408946	45409276	39165110	4,17,10	109128124	1,5,3	260	149	0.000169114	0.00992848	0.848,0.848,0.863	0.984,0.936,0.959	-0.107
ARID4B	NA	chrNC_037355.1	-	7935416	7935539	7933649	7933788	7936225	7936339	0,0,0	30,17,1	2,6,10	6,13,15	272	149	2.47356e-08	9.27174e-06	0.0,0.0,0.0	0.154,0.202,0.268	-0.208
PARG	NA	chrNC_037355.1	-	43949312	43949373	43943747	43943823	43953061	43953141	111138133	7,9,9	125170134	0,3,0	210	149	9.76998e-06	0.0012207	0.918,0.916,0.913	1.0,0.976,1.0	-0.076
UBE2Z	NA	chrNC_037346.1	-	37608959	37609032	37604416	37604528	37611166	37611504	86,65,87	0,6,0	125,95,89	18,21,1	222	149	0.000156079	0.00942827	1.0,0.879,1.0	0.823,0.752,0.984	0.107
MX1	NA	chrNC_037328.1	+	141678795	141678981	141677692	141677771	141682930	141683123	54,16,17	45,36,64	0,3,0	9,24,29	335	149	1.81705e-08	7.17905e-06	0.348,0.165,0.106	0.0,0.053,0.0	0.189
MX1	NA	chrNC_037328.1	+	141678795	141678981	141677692	141677789	141682930	141683123	36,16,17	17,25,28	0,1,0	11,8,3	335	149	3.0434e-08	1.09852e-05	0.485,0.222,0.213	0.0,0.053,0.0	0.289
THAP9	NA	chrNC_037333.1	+	97733382	97733578	97724466	97724645	97736263	97736567	147119181	8,1,10	101,105,72	0,0,0	345	149	1.72571e-05	0.00186728	0.888,0.981,0.887	1.0,1.0,1.0	-0.081
DST	NA	chrNC_037350.1	+	3756155	3756173	3755103	3755178	3759045	3759163	86,26,38	0,3,0	60,58,146	5,7,33	167	149	5.88216e-07	0.000118605	1.0,0.885,1.0	0.915,0.881,0.798	0.097
TNC	NA	chrNC_037335.1	-	104240637	104240910	104238842	104239115	104247284	104247557	272,9,57	0,0,0	6548091878	27,0,57	422	149	2.67267e-05	0.0025789	1.0,1.0,1.0	0.895,1.0,0.921	0.061
CNST	NA	chrNC_037343.1	-	30730543	30730640	30720755	30721642	30730817	30730839	95,29,14	19,0,0	57,97,84	0,0,0	246	149	1.33827e-05	0.0015107	0.752,1.0,1.0	1.0,1.0,1.0	-0.083
ABCA5	NA	chrNC_037346.1	+	61319510	61319630	61318320	61318460	61322212	61322414	75,161,57	20,16,7	67,103,88	0,2,3	269	149	1.55998e-07	4.14628e-05	0.675,0.848,0.819	1.0,0.966,0.942	-0.189
TFDP2	NA	chrNC_037328.1	+	126984812	126984860	126981690	126981812	127001462	127001625	83108161	20,19,21	129145101	14,1,3	197	149	1.03628e-05	0.00126768	0.758,0.811,0.853	0.875,0.991,0.962	-0.135
TSR3	NA	chrNC_037352.1	-	1071764	1071958	1071189	1071366	1072316	1072536	239176261	9,11,12	293290241	0,1,0	343	149	4.03913e-09	2.14713e-06	0.92,0.874,0.904	1.0,0.992,1.0	-0.098
AKAP13	NA	chrNC_037348.1	+	16461240	16461294	16458760	16459131	16466450	16466643	19,8,12	6,3,3	27,16,52	0,0,0	203	149	5.39489e-08	1.74972e-05	0.699,0.662,0.746	1.0,1.0,1.0	-0.298
ATXN2	NA	chrNC_037344.1	-	55219602	55219812	55216981	55217164	55221661	55221840	77,26,20	0,1,0	35,25,59	0,7,15	359	149	2.38423e-06	0.000378846	1.0,0.915,1.0	1.0,0.597,0.62	0.233
ATXN2	NA	chrNC_037344.1	-	55219602	55219848	55216981	55217164	55221661	55221840	57,21,5	0,1,0	22,15,30	0,7,15	395	149	4.98458e-06	0.000699511	1.0,0.888,1.0	1.0,0.447,0.43	0.337
SPTAN1	NA	chrNC_037338.1	+	99154833	99154851	99154388	99154501	99157236	99157291	246163161	37,29,40	327209469	117,89,150	167	149	2.66815e-05	0.0025789	0.856,0.834,0.782	0.714,0.677,0.736	0.115
CD2AP	NA	chrNC_037350.1	+	20633564	20633725	20603005	20603450	20647465	20647619	311383265	14,17,0	444412179	0,0,6	310	149	0.000149789	0.0091811	0.914,0.915,1.0	1.0,1.0,0.935	-0.035
RFXANK	NA	chrNC_037334.1	-	4061823	4061924	4061519	4061645	4062201	4062267	113219339	12,15,15	182324193	0,2,2	250	149	7.24166e-09	3.3082e-06	0.849,0.897,0.931	1.0,0.99,0.983	-0.099
AGTPBP1	NA	chrNC_037335.1	-	78920433	78920517	78917632	78917719	78944361	78945074	39,26,24	1,0,0	38,33,52	6,2,5	233	149	6.69651e-05	0.00504279	0.961,1.0,1.0	0.802,0.913,0.869	0.126
KIAA1191	NA	chrNC_037337.1	+	5013448	5013660	5012242	5012471	5013893	5013980	125,104,99	7,15,0	116176102	0,0,0	361	149	3.91551e-07	8.67256e-05	0.881,0.741,1.0	1.0,1.0,1.0	-0.126
KIAA1191	NA	chrNC_037337.1	+	5013461	5013660	5012242	5012471	5013893	5013980	133117100	7,15,0	130196110	0,0,0	348	149	3.88869e-07	8.67256e-05	0.891,0.77,1.0	1.0,1.0,1.0	-0.113
KIAA1191	NA	chrNC_037337.1	+	5013547	5013660	5012242	5012471	5013893	5013980	182166143	7,15,0	172277170	0,0,0	262	149	4.32365e-05	0.00361706	0.937,0.863,1.0	1.0,1.0,1.0	-0.067
SPSB1	NA	chrNC_037343.1	-	44212599	44212869	44203776	44211355	44226316	44226434	8,9,7	0,1,0	20,9,55	3,0,15	419	149	0.000136174	0.0085071	1.0,0.762,1.0	0.703,1.0,0.566	0.164
CEP44	NA	chrNC_037335.1	+	6618638	6618676	6618261	6618386	6632523	6632952	21,47,60	28,18,12	58,51,64	5,1,1	187	149	1.46052e-07	3.91755e-05	0.374,0.675,0.799	0.902,0.976,0.981	-0.337
CFLAR	NA	chrNC_037329.1	+	89732481	89732587	89729285	89729371	89733313	89733371	22,29,31	143186249	3,5,11	64194202	255	149	1.89213e-05	0.00199712	0.082,0.083,0.068	0.027,0.015,0.031	0.053
NTAN1	NA	chrNC_037352.1	+	13723773	13723876	13716984	13717065	13723952	13723983	4984461111	79,66,56	686926581	17,24,27	252	149	2.2401e-09	1.28419e-06	0.788,0.8,0.921	0.96,0.958,0.927	-0.112
CDC42BPA	NA	chrNC_037343.1	-	29994971	29995076	29991151	29991235	30014093	30014170	0,6,0	65,53,61	14,17,11	46,73,154	254	149	5.79875e-05	0.00446852	0.0,0.062,0.0	0.151,0.12,0.04	-0.083
IDNK	NA	chrNC_037335.1	+	76836968	76836999	76834202	76834335	76837373	76837460	7,24,27	0,0,2	8,10,0	6,3,1	180	149	0.000153969	0.00935881	1.0,1.0,0.918	0.525,0.734,0.0	0.553
SLC35B3	NA	chrNC_037350.1	+	47173365	47173463	47171992	47172100	47176009	47176102	82,93,111	0,0,0	81,69,95	14,2,2	247	149	1.19973e-05	0.0014087	1.0,1.0,1.0	0.777,0.954,0.966	0.101
USP36	NA	chrNC_037346.1	+	53532743	53532854	53529484	53529706	53533977	53534080	23,27,39	0,0,0	64,62,61	5,0,9	260	149	7.51852e-05	0.00550925	1.0,1.0,1.0	0.88,1.0,0.795	0.108
ZNF653	NA	chrNC_037334.1	-	15850995	15851085	15850092	15850704	15855668	15855884	0,0,0	5,9,12	7,7,5	10,10,16	239	149	6.16101e-08	1.91627e-05	0.0,0.0,0.0	0.304,0.304,0.163	-0.257
PCBD2	NA	chrNC_037334.1	+	46406115	46406201	46379905	46380033	46417115	46417196	0,7,0	260168196	3,49,28	189177136	235	149	1.99651e-12	2.9186e-09	0.0,0.026,0.0	0.01,0.149,0.115	-0.083
WNK1	NA	chrNC_037332.1	+	107683840	107684119	107681319	107681469	107684793	107684891	7,2,6	6,2,0	1,0,0	1,1,2	428	149	3.02162e-05	0.00279534	0.289,0.258,1.0	0.258,0.0,0.0	0.43
CASC4	NA	chrNC_037337.1	+	102852094	102852262	102840230	102840401	102859160	102861262	154,129,80	544635417	131297223	450505362	317	149	2.31253e-07	5.68163e-05	0.117,0.087,0.083	0.12,0.217,0.225	-0.092
MFF	NA	chrNC_037329.1	+	115509215	115509248	115505418	115505577	115510757	115510817	9,28,22	138176130	57,51,35	125130154	182	149	3.48624e-06	0.000525399	0.051,0.115,0.122	0.272,0.243,0.157	-0.128
LOC526041	NA	chrNW_020191223.1	+	61129	61236	55888	56062	62735	62873	42,43,19	2,9,4	32,61,40	0,2,1	256	149	0.000160283	0.00962087	0.924,0.736,0.734	1.0,0.947,0.959	-0.171
SRSF10	NA	chrNC_037329.1	+	128931541	128931595	128931159	128931322	128935062	128937880	763621998	54,17,14	6581002512	5,5,10	203	149	2.547e-05	0.00249888	0.912,0.964,0.981	0.99,0.993,0.974	-0.033
SRSF10	NA	chrNC_037329.1	+	128931544	128931595	128931159	128931322	128935062	128936373	398340531	54,17,14	323558277	5,5,10	200	149	6.25945e-06	0.000835651	0.846,0.937,0.966	0.98,0.988,0.954	-0.058
CDIPT	NA	chrNC_037352.1	+	26388830	26388965	26388342	26388735	26389676	26389830	263411443	0,20,14	642571327	0,5,0	284	149	3.03154e-05	0.00279534	1.0,0.915,0.943	1.0,0.984,1.0	-0.042
CDIPT	NA	chrNC_037352.1	+	26389676	26389830	26388342	26388735	26391076	26391769	6,50,29	0,0,0	26,26,11	4,5,0	303	149	0.000132863	0.0083899	1.0,1.0,1.0	0.762,0.719,1.0	0.173
SCRN2	NA	chrNC_037346.1	+	38624867	38625067	38624083	38624265	38625512	38625728	66,62,88	4,2,9	155,58,46	0,0,0	349	149	1.90519e-06	0.000320127	0.876,0.93,0.807	1.0,1.0,1.0	-0.129
NISCH	NA	chrNC_037349.1	-	48373824	48373981	48373230	48373359	48374393	48374760	27,15,2	0,0,0	21,13,16	8,0,3	306	149	1.0151e-05	0.00124699	1.0,1.0,1.0	0.561,1.0,0.722	0.239
MICAL2	NA	chrNC_037342.1	-	40456565	40456673	40455389	40455576	40470683	40470827	0,0,0	16,2,4	2,7,7	38,10,35	257	149	0.00011117	0.00723894	0.0,0.0,0.0	0.03,0.289,0.104	-0.141
MICAL2	NA	chrNC_037342.1	-	40461563	40461626	40455389	40455576	40470683	40470827	0,0,0	16,2,4	16,5,3	38,10,35	212	149	4.23775e-06	0.000619495	0.0,0.0,0.0	0.228,0.26,0.057	-0.182
RNPS1	NA	chrNC_037352.1	-	1784487	1784675	1784090	1784246	1787130	1787539	52,55,162	22,4,5	183112142	4,0,0	337	149	3.53107e-06	0.000526723	0.511,0.859,0.935	0.953,1.0,1.0	-0.216
TCF12	NA	chrNC_037337.1	-	53260186	53260248	53227134	53227237	53268346	53268420	27,19,11	82,58,77	7,3,6	63123153	211	149	2.10548e-08	7.99455e-06	0.189,0.188,0.092	0.073,0.017,0.027	0.117
FAM193B	NA	chrNC_037334.1	-	39030632	39030872	39023664	39024688	39031781	39031980	5,14,15	0,0,0	19,8,16	6,0,8	389	149	2.29519e-07	5.68163e-05	1.0,1.0,1.0	0.548,1.0,0.434	0.339
FNDC3A	NA	chrNC_037339.1	+	18741996	18742157	18728466	18728735	18748996	18749134	5,1,0	34,19,13	27,9,13	15,14,17	310	149	1.03364e-08	4.51051e-06	0.066,0.025,0.0	0.464,0.236,0.269	-0.293
FNDC3A	NA	chrNC_037339.1	+	18741999	18742157	18728477	18728735	18748996	18749134	3,1,0	34,19,13	27,9,15	15,14,17	307	149	6.86937e-11	8.03359e-08	0.041,0.025,0.0	0.466,0.238,0.3	-0.313
R3HDM2	NA	chrNC_037332.1	+	56064081	56064202	56031669	56031783	56081301	56081364	32,0,2	28,19,34	11,12,15	0,5,6	270	149	3.9918e-06	0.000592427	0.387,0.0,0.031	1.0,0.57,0.58	-0.577
SLC18B1	NA	chrNC_037336.1	-	70934761	70934857	70932520	70932595	70936337	70936429	56,36,78	0,0,0	161,114,99	18,13,0	245	149	9.86965e-07	0.000182632	1.0,1.0,1.0	0.845,0.842,1.0	0.104
SLC18B1	NA	chrNC_037336.1	-	70964169	70964512	70963621	70963761	70965349	70965788	62,63,72	0,0,7	162152129	38,15,32	492	149	1.70289e-05	0.00185083	1.0,1.0,0.757	0.564,0.754,0.55	0.296
EEF1AKMT1	NA	chrNC_037339.1	+	35804576	35804865	35797687	35797845	35809828	35809982	4,15,7	0,5,7	10,11,15	0,0,0	438	149	2.02158e-06	0.000335823	1.0,0.505,0.254	1.0,1.0,1.0	-0.414
APP	NA	chrNC_037328.1	+	10421279	10421336	10418537	10418705	10434728	10434862	364506281	56,96,33	552501724	38,62,40	206	149	3.00566e-05	0.00279534	0.825,0.792,0.86	0.913,0.854,0.929	-0.073
LOC100297513	NA	chrNC_037337.1	-	76518520	76518835	76516839	76517040	76520679	76520815	2,13,24	0,2,6	23,21,11	1,0,0	464	149	0.000103266	0.00689316	1.0,0.676,0.562	0.881,1.0,1.0	-0.214
ETV6	NA	chrNC_037332.1	-	98222563	98222758	98102791	98102921	98225133	98225341	5,9,0	8,6,6	1,0,0	8,6,12	344	149	4.00485e-05	0.00340378	0.213,0.394,0.0	0.051,0.0,0.0	0.185
TM6SF2	NA	chrNC_037334.1	+	4006318	4006453	4005571	4005664	4007388	4007888	7,7,15	3,6,0	10,22,19	0,0,0	284	149	7.27202e-05	0.00536899	0.55,0.38,1.0	1.0,1.0,1.0	-0.357
ATF2	NA	chrNC_037329.1	+	21722782	21722882	21711927	21712087	21736326	21736401	108114101	8,21,0	129192146	0,3,0	249	149	6.69162e-07	0.00013309	0.89,0.765,1.0	1.0,0.975,1.0	-0.107
ASNS	NA	chrNC_037331.1	-	15151345	15151420	15145253	15145527	15275258	15275332	3,1,14	1,0,0	1,4,1	7,0,2	224	149	9.83223e-05	0.00664563	0.666,1.0,1.0	0.087,1.0,0.25	0.443
ATAD3A	NA	chrNC_037343.1	-	51094255	51094380	51093935	51093987	51094556	51094682	11,44,31	11,0,7	94,34,55	0,2,1	274	149	0.000148425	0.00912584	0.352,1.0,0.707	1.0,0.902,0.968	-0.27
STRN	NA	chrNC_037338.1	-	19349028	19349115	19348425	19348569	19351221	19351332	22,13,14	79123128	6,3,2	140192156	236	149	5.446e-08	1.74972e-05	0.15,0.063,0.065	0.026,0.01,0.008	0.078
POLQ	NA	chrNC_037328.1	-	66043896	66043992	66043229	66043386	66044850	66044957	1,3,4	0,0,0	0,2,0	22,11,10	245	149	2.9976e-15	8.76409e-12	1.0,1.0,1.0	0.0,0.1,0.0	0.967
RBFOX2	NA	chrNC_037332.1	-	74097636	74097687	73962628	73962853	74188469	74188716	22,68,28	0,0,0	34,24,69	1,5,8	200	149	2.1813e-05	0.00222988	1.0,1.0,1.0	0.962,0.781,0.865	0.131
KLHDC1	NA	chrNC_037337.1	+	42722251	42722299	42721838	42721917	42723578	42723662	0,0,0	5,37,38	6,7,4	23,39,27	197	149	4.2848e-06	0.000623257	0.0,0.0,0.0	0.165,0.12,0.101	-0.129
ORC2	NA	chrNC_037329.1	-	89583141	89583190	89582041	89582145	89589555	89589867	24,32,41	0,0,0	47,24,23	14,0,4	198	149	7.77491e-07	0.000149549	1.0,1.0,1.0	0.716,1.0,0.812	0.157
OPTN	NA	chrNC_037340.1	+	27804699	27804790	27801165	27801352	27807368	27807545	0,1,0	7,0,3	8,13,5	0,8,0	240	149	1.90979e-05	0.00200851	0.0,1.0,0.0	1.0,0.502,1.0	-0.501
CHIC2	NA	chrNC_037333.1	-	69563769	69563824	69541324	69541381	69595608	69596055	82230174	0,7,23	84189113	1,0,0	204	149	8.15889e-06	0.00104167	1.0,0.96,0.847	0.984,1.0,1.0	-0.059
SEC22A	NA	chrNC_037328.1	+	67557448	67557543	67555378	67555451	67572958	67573159	0,0,1	30,30,28	17,0,3	36,40,20	244	149	3.91505e-05	0.00336617	0.0,0.0,0.021	0.224,0.0,0.084	-0.096
CD36	NA	chrNC_037331.1	-	40426530	40426668	40414535	40414743	40443269	40443392	154,41,26	63,9,4	23,1,6	1,0,1	287	149	9.10709e-05	0.00633962	0.559,0.703,0.771	0.923,1.0,0.757	-0.216
CD36	NA	chrNC_037331.1	-	40441717	40441889	40414535	40414743	40443269	40443336	12191188282	63,9,4	281,114,91	1,0,1	321	149	0.000105821	0.00699978	0.9,0.984,0.97	0.992,1.0,0.977	-0.038
CD36	NA	chrNC_037331.1	-	40441717	40441889	40416198	40416284	40443269	40443336	45883549899	886622224	1043384473	0,57,81	321	149	5.60052e-06	0.000772369	0.706,0.726,0.651	1.0,0.758,0.73	-0.135
CD36	NA	chrNC_037331.1	-	40441717	40442011	40414535	40414743	40443269	40443395	9321419310	63,9,4	294128124	1,0,1	443	149	3.40766e-05	0.00306553	0.833,0.981,0.963	0.99,1.0,0.977	-0.063
CD36	NA	chrNC_037331.1	-	40441717	40442011	40416198	40416284	40443269	40443395	43013780927	886622224	1056398506	0,57,81	443	149	2.22429e-05	0.00224247	0.62,0.671,0.582	1.0,0.701,0.678	-0.169
CD36	NA	chrNC_037331.1	-	40442517	40442621	40414535	40414743	40443269	40443408	133,198,58	63,9,4	35,9,34	1,0,1	253	149	0.000101605	0.00682516	0.554,0.928,0.895	0.954,1.0,0.952	-0.176
XG	NA	chrNC_037357.1	-	138743999	138744044	138743587	138743611	138751600	138751869	258193213	60,26,3	825443468	20,11,13	194	149	5.95967e-07	0.000119344	0.768,0.851,0.982	0.969,0.969,0.965	-0.101
SEC31B	NA	chrNC_037353.1	-	21394877	21395108	21393825	21393900	21398068	21398158	6,30,28	0,0,0	21,5,17	4,0,4	380	149	8.94034e-05	0.00628338	1.0,1.0,1.0	0.673,1.0,0.625	0.234
SEC31B	NA	chrNC_037353.1	-	21409059	21409183	21401889	21402085	21409534	21409621	9,3,2	2,3,20	0,1,1	5,25,15	273	149	0.000103887	0.00690304	0.711,0.353,0.052	0.0,0.021,0.035	0.353
ILK	NA	chrNC_037342.1	-	46461843	46461956	46457663	46457829	46462416	46462470	679514859	20,33,23	12641264581	0,0,18	262	149	9.04955e-10	6.45321e-07	0.951,0.899,0.955	1.0,1.0,0.948	-0.048
ILK	NA	chrNC_037342.1	-	46461843	46461961	46457663	46457829	46462416	46462530	678686953	20,33,23	12911345710	0,0,18	267	149	8.60846e-09	3.81342e-06	0.95,0.921,0.959	1.0,1.0,0.957	-0.042
UTP25	NA	chrNC_037343.1	-	73473570	73473834	73473067	73473107	73474130	73474286	40,29,18	100124216	8,3,9	162134115	413	149	1.3499e-06	0.000237753	0.126,0.078,0.029	0.018,0.008,0.027	0.06
LOC506408	NA	chrNC_037331.1	-	112238752	112238879	112235017	112235170	112243212	112243364	6,20,14	4,15,23	33,20,28	6,3,2	276	149	3.58059e-07	8.11517e-05	0.447,0.419,0.247	0.748,0.783,0.883	-0.434
CEP57L1	NA	chrNC_037336.1	-	40987554	40987632	40987197	40987439	40993143	40993230	32,38,32	18,9,6	43,58,40	2,1,3	227	149	2.28822e-06	0.000365577	0.539,0.735,0.778	0.934,0.974,0.897	-0.251
KIFC2	NA	chrNC_037341.1	-	477558	477710	477294	477433	477839	477921	46,26,10	3,2,6	5,19,31	0,0,0	301	149	1.9976e-05	0.00208787	0.884,0.866,0.452	1.0,1.0,1.0	-0.266
BCLAF1	NA	chrNC_037336.1	-	74265476	74265623	74259439	74259652	74266683	74266864	535749757	101,85,150	8381213701	77,105,64	296	149	5.59678e-05	0.0043404	0.727,0.816,0.718	0.846,0.853,0.846	-0.095
BCLAF1	NA	chrNC_037336.1	-	74267693	74267855	74266683	74266864	74267988	74268164	65,112,52	202288352	27,65,40	331512331	311	149	4.41448e-07	9.49016e-05	0.134,0.157,0.066	0.038,0.057,0.055	0.069
MEAF6	NA	chrNC_037330.1	+	108387607	108387800	108373245	108373291	108392453	108392487	159280445	10,16,5	353460268	1,3,0	342	149	1.79264e-06	0.000307727	0.874,0.884,0.975	0.994,0.985,1.0	-0.082
SYNJ1	NA	chrNC_037328.1	+	2828669	2828769	2827929	2828035	2828957	2829103	0,0,0	39,49,37	0,18,7	41,25,36	249	149	1.84214e-06	0.000313132	0.0,0.0,0.0	0.0,0.301,0.104	-0.135
EVC2	NA	chrNC_037333.1	+	103659480	103659582	103657055	103657252	103662074	103662345	55,56,58	0,19,7	35,66,61	0,0,0	251	149	3.24562e-07	7.53112e-05	1.0,0.636,0.831	1.0,1.0,1.0	-0.178
COQ6	NA	chrNC_037337.1	+	85346628	85346676	85346236	85346344	85347324	85347527	0,5,8	58,37,140	27,26,11	130,126,53	197	149	1.61754e-05	0.00177124	0.0,0.093,0.041	0.136,0.135,0.136	-0.091

## Sheet: MXE
GeneID	geneSymbol	chr	strand	1stExonStart_0base	1stExonEnd	2ndExonStart_0base	2ndExonEnd	upstreamES	upstreamEE	downstreamES	downstreamEE	IJC_SAMPLE_1	SJC_SAMPLE_1	IJC_SAMPLE_2	SJC_SAMPLE_2	IncFormLen	SkipFormLen	PValue	FDR	IncLevel1	IncLevel2	IncLevelDifference
RINT1	NA	chrNC_037331.1	+	46647697	46647743	46653373	46653421	46647110	46647253	46655041	46655283	85,95,61	2,11,2	75,59,33	16,13,11	195	197	2.88069e-05	0.00265657	0.977,0.897,0.969	0.826,0.821,0.752	0.148
MTHFR	NA	chrNC_037343.1	+	41875769	41876015	41882924	41883175	41873344	41873506	41883449	41883584	76,62,102	26,27,47	123,100,96	139,83,81	395	400	2.27644e-06	0.00043736	0.747,0.699,0.687	0.473,0.55,0.545	0.188
RPS6KC1	NA	chrNC_037343.1	-	70438574	70438690	70475804	70476167	70423528	70423621	70490324	70490418	650627636	101132174	677664594	292217196	512	265	5.60393e-05	0.00452345	0.769,0.711,0.654	0.545,0.613,0.611	0.122
LOC781298	NA	chrNC_037346.1	+	6168099	6168248	6169203	6169375	6167704	6167784	6170357	6170425	0,0,0	1,9,32	0,7,5	1,51,22	298	321	7.11491e-05	0.00537817	0.0,0.0,0.0	0.0,0.129,0.197	-0.109
SAMD4A	NA	chrNC_037337.1	+	67199993	67200512	67234057	67234321	67064472	67065106	67245759	67245869	319314365	14,10,12	441349492	48,24,80	668	413	1.0343e-07	4.33561e-05	0.934,0.951,0.95	0.85,0.9,0.792	0.098
HEMK1	NA	chrNC_037349.1	-	49781167	49781217	49781493	49781558	49779224	49779320	49781865	49782000	22,30,47	0,3,0	42,52,35	6,2,17	214	199	0.000116555	0.00814295	1.0,0.903,1.0	0.867,0.96,0.657	0.14
SLC26A7	NA	chrNC_037341.1	-	73081624	73081725	73093698	73093744	73065874	73065929	73100025	73100163	6,11,6	18,21,10	0,0,0	6,3,10	195	250	2.4836e-08	1.27243e-05	0.299,0.402,0.435	0.0,0.0,0.0	0.379
TMC4	NA	chrNC_037345.1	+	63237211	63237367	63237605	63237684	63236413	63236597	63237788	63238063	0,0,3	20,29,30	3,1,9	8,8,26	305	228	9.83357e-05	0.00708478	0.0,0.0,0.07	0.219,0.085,0.206	-0.147
BTRC	NA	chrNC_037353.1	+	22186963	22187071	22242064	22242154	22135135	22135243	22277300	22277532	0,0,0	57,27,32	4,7,6	35,35,30	257	239	1.17738e-06	0.000271444	0.0,0.0,0.0	0.096,0.157,0.157	-0.137
UBE2D1	NA	chrNC_037353.1	-	674269	674347	676363	676395	672754	672860	676488	676552	0,0,6	18,20,20	10,12,6	14,15,16	181	227	7.68582e-05	0.00571602	0.0,0.0,0.273	0.473,0.501,0.32	-0.34
LAS1L	NA	chrNC_037357.1	+	94955695	94955805	94957541	94957627	94954783	94954830	94958343	94958550	81126143	79,95,82	138137111	44,52,32	259	235	7.43622e-06	0.00114295	0.482,0.546,0.613	0.74,0.705,0.759	-0.188
RNASEH2A	NA	chrNC_037334.1	-	12727126	12727551	12728605	12728811	12726849	12726921	12729994	12730155	80,46,21	3263211369	19,20,7	8021252653	355	574	6.02109e-08	2.77633e-05	0.284,0.188,0.024	0.037,0.025,0.017	0.139
LOC513508	NA	chrNC_037344.1	+	55366198	55366357	55368960	55369102	55355081	55355230	55370087	55370156	0,0,3	20,25,17	9,2,6	22,10,14	308	291	2.35617e-05	0.00231569	0.0,0.0,0.143	0.279,0.159,0.288	-0.194
FAF1	NA	chrNC_037330.1	+	95406542	95406611	95482306	95482353	95351468	95351927	95496268	95496474	37,27,19	30,0,0	24,12,16	29,26,16	218	196	1.9804e-05	0.00207537	0.526,1.0,1.0	0.427,0.293,0.473	0.444
SGMS1	NA	chrNC_037353.1	-	8822147	8822228	8867324	8867360	8741256	8742108	8927232	8927321	21,8,3	2,1,2	5,2,3	8,3,5	185	230	4.55256e-05	0.00388738	0.929,0.909,0.651	0.437,0.453,0.427	0.391
SCMH1	NA	chrNC_037330.1	+	105054462	105054661	105062330	105062401	105053505	105053529	105069119	105069354	0,0,0	17,6,14	13,3,1	10,6,12	348	220	5.07216e-07	0.000167055	0.0,0.0,0.0	0.451,0.24,0.05	-0.247
MIF4GD	NA	chrNC_037346.1	+	56221273	56221383	56221565	56221721	56219992	56220124	56221816	56221909	145202212	333439418	269187132	295242197	259	305	1.51284e-05	0.00171407	0.339,0.351,0.374	0.518,0.476,0.441	-0.124
KRBA2	NA	chrNC_037346.1	-	27966744	27966852	27969231	27970470	27962875	27962923	27972899	27974262	98,153,88	5,3,4	109,97,72	0,0,0	1388	257	9.17538e-06	0.00128205	0.784,0.904,0.803	1.0,1.0,1.0	-0.17
NMRK1	NA	chrNC_037335.1	-	51140911	51141002	51148980	51149034	51140575	51140624	51153352	51153589	21,6,12	110142165	5,1,0	116,160,98	203	240	7.37059e-06	0.00114295	0.184,0.048,0.079	0.048,0.007,0.0	0.085
ATP11B	NA	chrNC_037328.1	-	84143968	84144028	84145452	84145598	84142227	84142355	84153743	84153897	0,0,5	71,92,98	10,21,12	99121124	295	209	2.43181e-06	0.000437368	0.0,0.0,0.035	0.067,0.109,0.064	-0.068
ATP11B	NA	chrNC_037328.1	-	84145452	84145598	84148770	84148873	84142227	84142355	84153743	84153897	147200156	0,0,5	193208200	10,21,12	252	295	1.09405e-05	0.00144134	1.0,1.0,0.973	0.958,0.921,0.951	0.048
LOC101906392	NA	chrNC_037334.1	-	12405676	12405965	12414698	12414909	12399372	12400062	12416804	12416884	26,111,99	3,2,1	16,54,29	9,2,18	360	438	8.22421e-07	0.000214941	0.913,0.985,0.992	0.684,0.97,0.662	0.191
SPAG16	NA	chrNC_037329.1	+	101366352	101366471	101373319	101373457	101361631	101361727	101390986	101391094	0,2,0	2,3,3	5,1,3	0,1,0	268	287	6.85187e-09	4.51342e-06	0.0,0.417,0.0	1.0,0.517,1.0	-0.7
BMPR1B	NA	chrNC_037333.1	-	29426904	29427006	29435183	29435406	29424614	29424774	29437189	29437255	10,9,3	12,10,7	13,9,19	4,1,3	372	251	1.90249e-05	0.00204009	0.36,0.378,0.224	0.687,0.859,0.81	-0.465
CD46	NA	chrNC_037343.1	-	75595810	75595852	75595965	75596007	75592895	75592949	75596122	75596188	219186142	4,5,3	258166203	27,7,21	191	191	3.09503e-05	0.00279827	0.982,0.974,0.979	0.905,0.96,0.906	0.055
ARHGAP29	NA	chrNC_037330.1	+	49281101	49281198	49281860	49281933	49256641	49256878	49284041	49284090	1,0,3	80,85,53	12,9,12	87,94,103	246	222	9.80349e-06	0.00132953	0.011,0.0,0.049	0.111,0.08,0.095	-0.075
CARS2	NA	chrNC_037339.1	-	85239474	85239681	85240324	85240423	85239186	85239334	85240838	85240962	81,65,73	112114156	53,66,55	280235160	248	356	8.903e-06	0.00128205	0.509,0.45,0.402	0.214,0.287,0.33	0.177
MGST3	NA	chrNC_037330.1	-	3269318	3269392	3270516	3270640	3268452	3268510	3288078	3288694	13587631090	1015737324761	494495338	167014651137	273	223	5.76695e-07	0.000177276	0.098,0.143,0.158	0.195,0.216,0.195	-0.069
TTC13	NA	chrNC_037355.1	-	3679394	3679460	3689423	3689494	3674967	3675084	3696426	3696521	25,12,11	1,2,3	10,11,10	9,20,4	220	215	4.27182e-05	0.00371648	0.961,0.854,0.782	0.521,0.35,0.71	0.339
MFAP5	NA	chrNC_037332.1	+	101200494	101200582	101201521	101201595	101197979	101198015	101203275	101203712	0,29,98	1374288586	189,127,84	1391856853	237	223	4.11478e-05	0.0036487	0.0,0.087,0.136	0.113,0.122,0.085	-0.032
HNRNPH1	NA	chrNC_037334.1	+	1700787	1700877	1700939	1700999	1700258	1700394	1701698	1701791	105,78,79	9,2,13	69,79,52	20,45,17	239	209	2.30699e-07	8.18272e-05	0.911,0.972,0.842	0.751,0.606,0.728	0.213
RNF13	NA	chrNC_037328.1	-	118284534	118284622	118304113	118304239	118260260	118260354	118319404	118319485	373553328	3,4,3	349481343	13,16,20	275	237	5.78797e-05	0.00452345	0.991,0.992,0.989	0.959,0.963,0.937	0.038
TMEM225B	NA	chrNC_037352.1	-	36829326	36830505	36836087	36836248	36823609	36823736	36845241	36845346	75,45,37	475496341	13,13,28	337416375	310	1328	2.56202e-05	0.00244967	0.403,0.28,0.317	0.142,0.118,0.242	0.166
PPP6R2	NA	chrNC_037332.1	+	119706410	119706538	119720277	119720520	119691074	119691212	119727820	119728007	0,2,3	49,44,41	3,13,12	35,43,41	277	392	2.36039e-05	0.00231569	0.0,0.06,0.094	0.108,0.3,0.293	-0.182
FBXO36	NA	chrNC_037329.1	+	118023495	118023604	118061944	118062321	117962054	117962357	118064590	118069151	0,2,12	4,18,33	3,6,11	5,4,0	258	526	0.000105726	0.00750002	0.0,0.185,0.426	0.55,0.754,1.0	-0.564
CD200	NA	chrNC_037328.1	+	57105559	57105743	57130627	57130709	57076978	57077031	57133969	57134290	8,0,0	50,43,53	35,75,28	18,71,23	333	231	0	0	0.1,0.0,0.0	0.574,0.423,0.458	-0.452
VCAN	NA	chrNC_037334.1	+	83404524	83407485	83426962	83432176	83397640	83397934	83435419	83435533	245569306059	246656137639888	617174499606	258183430045160	3110	5363	9.36928e-12	8.64035e-09	0.146,0.163,0.208	0.292,0.272,0.268	-0.105
NAPRT	NA	chrNC_037341.1	+	1130108	1130263	1130354	1130462	1129916	1130019	1130543	1130654	64,108,72	41,85,64	19,50,42	51,83,65	304	257	1.24329e-05	0.00157323	0.569,0.518,0.487	0.24,0.337,0.353	0.215
PRRC2C	NA	chrNC_037343.1	+	39075282	39075409	39078043	39078096	39074787	39074891	39078552	39080464	87,59,66	0,3,1	120110162	18,20,27	276	202	2.21975e-09	1.70588e-06	1.0,0.935,0.98	0.83,0.801,0.815	0.156
PRRC2C	NA	chrNC_037343.1	+	39076250	39076487	39078043	39078096	39074787	39074891	39078552	39080464	42,14,5	0,3,1	10,13,7	18,20,27	386	202	6.25389e-12	7.20917e-09	1.0,0.709,0.723	0.225,0.254,0.119	0.611
PRRC2C	NA	chrNC_037343.1	+	39076250	39076487	39078043	39078096	39075282	39075409	39078552	39080464	30,14,8	6,11,1	15,24,35	63,46,51	386	202	5.34423e-05	0.0044004	0.723,0.4,0.807	0.111,0.214,0.264	0.447
KCNT2	NA	chrNC_037343.1	+	6647418	6647527	6684847	6684956	6623084	6623148	6704894	6705044	5,16,7	1,0,0	3,5,11	1,9,2	258	258	1.75713e-05	0.00192908	0.833,1.0,1.0	0.75,0.357,0.846	0.293
ACSL6	NA	chrNC_037334.1	+	22516440	22516518	22516574	22516652	22514703	22514777	22520291	22520426	3,99,57	33652294	33,62,71	83171246	227	227	2.30888e-05	0.00231569	0.083,0.132,0.162	0.284,0.266,0.224	-0.132
STON2	NA	chrNC_037337.1	-	92645385	92645580	92672834	92673119	92559179	92561018	92676897	92677176	0,0,0	2,1,3	3,4,8	6,8,4	434	344	8.90945e-09	5.13518e-06	0.0,0.0,0.0	0.284,0.284,0.613	-0.394
SLC39A10	NA	chrNC_037329.1	+	84282863	84282977	84320120	84320229	84260375	84260463	84337683	84338708	0,0,0	46,30,33	0,25,7	24,85,86	263	258	9.49236e-07	0.000230364	0.0,0.0,0.0	0.0,0.224,0.074	-0.099
GOLGB1	NA	chrNC_037328.1	-	66204010	66204124	66208036	66208162	66202560	66202963	66213011	66213164	17,2,10	109,48,49	3,0,2	41,80,109	275	263	1.33155e-05	0.00157988	0.13,0.038,0.163	0.065,0.0,0.017	0.083
LOC101904769	NA	chrNC_037330.1	+	58492051	58493970	58501715	58501861	58491491	58491737	58511565	58511698	86267470	6,32,22	307501481	75,115,89	2068	295	5.20701e-06	0.000857483	0.672,0.543,0.753	0.369,0.383,0.435	0.26
KYAT3	NA	chrNC_037330.1	+	54946833	54946992	54951834	54951979	54933233	54933333	54953224	54953283	197288333	55,42,43	173228138	2,16,13	308	294	1.83166e-06	0.000396809	0.774,0.867,0.881	0.988,0.932,0.91	-0.103
KYAT3	NA	chrNC_037330.1	+	54946833	54946992	54951919	54951979	54933233	54933333	54953224	54953283	197288333	11,27,9	173228138	0,1,5	308	209	1.26241e-05	0.00157323	0.924,0.879,0.962	1.0,0.994,0.949	-0.059
NDUFAF6	NA	chrNC_037341.1	-	69288180	69288296	69294186	69294290	69283400	69283523	69301394	69301597	9,12,3	0,0,1	0,1,1	8,2,7	253	265	1.64313e-14	2.52549e-11	1.0,1.0,0.759	0.0,0.344,0.13	0.762
CSNK1G1	NA	chrNC_037337.1	+	45795379	45795490	45802344	45802576	45781690	45781795	45803169	45803276	0,2,0	16,12,15	21,23,21	6,5,7	260	381	0	0	0.0,0.196,0.0	0.837,0.871,0.815	-0.776
SCLY	NA	chrNC_037330.1	+	117413682	117413798	117418365	117418466	117410491	117410623	117423173	117423354	30,49,71	49,77,61	7,18,15	53,53,45	265	250	5.14736e-05	0.00431536	0.366,0.375,0.523	0.111,0.243,0.239	0.224
CNST	NA	chrNC_037343.1	-	30730543	30730640	30730817	30730839	30720755	30721642	30733023	30733138	16,5,1	49,14,16	3,0,0	28,46,41	171	246	5.10938e-06	0.000857483	0.32,0.339,0.082	0.134,0.0,0.0	0.202
KIAA1191	NA	chrNC_037337.1	+	5013893	5013980	5016879	5017058	5012242	5012471	5019643	5019770	5,21,0	91,114,92	1,0,0	139184100	236	328	8.39067e-07	0.000214941	0.071,0.204,0.0	0.01,0.0,0.0	0.088
LRRFIP1	NA	chrNC_037330.1	+	117176385	117176436	117190510	117190555	117162409	117162496	117191701	117191767	1,5,7	0,0,0	12,13,16	0,2,12	200	194	6.33041e-05	0.00486492	1.0,1.0,1.0	1.0,0.863,0.564	0.191
PRPF4	NA	chrNC_037335.1	+	102530186	102530310	102532666	102532756	102528142	102528237	102535225	102535348	3,11,8	34,51,85	0,0,0	66,50,58	273	239	6.70247e-07	0.000193157	0.072,0.159,0.076	0.0,0.0,0.0	0.102
ARSG	NA	chrNC_037346.1	-	61791289	61791410	61796195	61796304	61788726	61789478	61806029	61806110	32,35,16	10,11,14	12,48,56	2,5,2	258	270	2.6032e-05	0.00244967	0.77,0.769,0.545	0.863,0.909,0.967	-0.218
MFF	NA	chrNC_037329.1	+	115505418	115505577	115509215	115509248	115497929	115498018	115510757	115510817	281401269	6,8,3	264349327	12,32,22	308	182	1.89326e-06	0.000396809	0.965,0.967,0.981	0.929,0.866,0.898	0.073
MFF	NA	chrNC_037329.1	+	115505418	115505577	115509215	115509248	115500788	115500863	115510757	115510817	166227162	5,10,2	149160196	12,20,22	308	182	1.52412e-05	0.00171407	0.951,0.931,0.98	0.88,0.825,0.84	0.106
MFF	NA	chrNC_037329.1	+	115505418	115505577	115509215	115509248	115501684	115501762	115510757	115510817	173215152	5,8,3	151158188	12,20,22	308	182	8.92116e-06	0.00128205	0.953,0.941,0.968	0.881,0.824,0.835	0.107
PRELID3A	NA	chrNC_037351.1	+	42850536	42850771	42865182	42865351	42829417	42829576	42865947	42866037	2,0,0	33,34,35	10,11,4	27,52,21	384	318	2.12493e-07	8.16505e-05	0.048,0.0,0.0	0.235,0.149,0.136	-0.157
FAM49B	NA	chrNC_037341.1	+	10728593	10728612	10746131	10746214	10728342	10728382	10747122	10747205	0,0,0	11,1,1	17,4,0	6,2,2	168	232	2.46618e-06	0.000437368	0.0,0.0,0.0	0.796,0.734,0.0	-0.51
IQCB1	NA	chrNC_037328.1	-	66270697	66270876	66282014	66282108	66267869	66267979	66285678	66285808	15,16,24	14,23,17	5,8,7	23,31,21	243	328	5.69249e-05	0.00452345	0.591,0.484,0.656	0.227,0.258,0.31	0.312
XG	NA	chrNC_037357.1	-	138733364	138733409	138736919	138736964	138731139	138731181	138738253	138738295	0,0,0	6,1,2	1,1,23	8,22,29	194	194	2.05658e-06	0.000412301	0.0,0.0,0.0	0.111,0.043,0.442	-0.199
ADAM8	NA	chrNC_037353.1	+	25740123	25740201	25742406	25742584	25739605	25739768	25742938	25743022	4,0,0	43,1,5	19,2,4	31,5,6	227	327	1.33627e-05	0.00157988	0.118,0.0,0.0	0.469,0.366,0.49	-0.402
DIAPH3	NA	chrNC_037339.1	+	2256756	2256861	2313759	2313890	2233028	2233196	2348754	2348829	8,5,46	25,16,101	145112126	165112152	254	280	8.47246e-05	0.00620103	0.261,0.256,0.334	0.492,0.524,0.477	-0.214
